# Supplementary material for: Mid-infrared light resonance-enhanced proton conductivity in ceramics
Source: Nat Commun. 2025 Aug 19;16:7707. doi: 10.1038/s41467-025-63027-8 (PMC12365247; doi:10.1038/s41467-025-63027-8)
Supplement: Supplementary file 4 — Source data [file 41467_2025_63027_MOESM4_ESM.xlsx]

## Sheet: Fig2
Figure 2b					Figure 2c									Figure 2d							Figure 2e							Figure 2f
ν(O–H)		MIR emission spectrum			Off, measured		On, measured		Off, fitted		On, fitted			Single-frequency		Off		On			Single-frequency		Off		On			Type	Bulk		GB
Wavenumber (cm^-1)	Normalized intensity (arb. units)	Wavenumber (cm^-1)	Normalized intensity (arb. units)		Z' (kΩ cm)	Z'' (kΩ cm)	Z' (kΩ cm)	Z'' (kΩ cm)	Z' (kΩ cm)	Z'' (kΩ cm)	Z' (kΩ cm)	Z'' (kΩ cm)		t (s)	Z' (kΩ cm)	Average Z' (kΩ cm)	Error (kΩ cm)	Average Z' (kΩ cm)	Error (kΩ cm)		t (s)	Z' (kΩ cm)	Average Z' (kΩ cm)	Error (kΩ cm)	Average Z' (kΩ cm)	Error (kΩ cm)			σ_off (S/cm)	σ_on (S/cm)	σ_off (S/cm)	σ_on (S/cm)
1665.23	0.22226	5236.84	0.40268		2.02773	-2.55121	1.57019	-1.73037	3.65552	-2.15223	2.16984	-1.63056		0	5.69146	5.6279	0.11045	4.90483	0.12614		0	37.2416	37.0074	0.33711	33.785	0.51107		Measured	0.00022361	0.00030347	7.86553e-07	1.10216e-06
1666.19	0.21765	4967.55	0.46937		2.34221	-2.64495	1.78506	-1.76123	3.82738	-2.06277	2.32477	-1.57261		3	5.64283						3	37.1109						Measured	0.00022157	0.00029059	7.28053e-07	1.11278e-06
1667.16	0.21308	4899.99	0.49735		2.89561	-2.63497	2.13746	-1.69998	3.97931	-1.97253	2.46323	-1.50627		6	5.57425						7	36.7607						Measured	0.0002193	0.00029189	6.88353e-07	9.46379e-07
1668.12	0.20854	4812.72	0.52948		3.19192	-2.48602	2.32126	-1.59394	4.11279	-1.88527	2.58485	-1.43588		9	5.7048						11	36.7349						Measured	0.00021607	0.00029774	7.9413e-07	1.18255e-06
1669.09	0.20405	4687.5	0.56864		3.45656	-2.37416	2.46912	-1.50285	4.22985	-1.804	2.69042	-1.36519		12	5.58174						15	37.2064						Measured	0.00021562	0.00031518	6.52679e-07	1.22878e-06
1670.05	0.1996	4607.57	0.59982		3.65388	-2.25936	2.56576	-1.4468	4.33263	-1.73102	2.78138	-1.29738		15	5.58828						18	36.7388						Measured	0.00022522	0.00030732	6.64382e-07	1.3081e-06
1671.02	0.1952	4480.25	0.63281		3.82969	-2.08987	2.69025	-1.31854	4.4235	-1.66803	2.85961	-1.23481		18	5.53698						22	36.8002						Measured	0.00021922	0.00030602	8.01135e-07	1.28401e-06
1671.98	0.19083	4365.65	0.66465		3.96972	-1.94623	2.75019	-1.23037	4.50466	-1.61605	2.92713	-1.17919		21	5.55797						26	37.1072						Measured	0.00022109	0.00029971	8.79669e-07	1.03756e-06
1672.94	0.18651	4262.36	0.68759		4.08074	-1.84621	2.84619	-1.18423	4.57831	-1.57592	2.98592	-1.13157		24	5.56321						29	37.0309						Measured	0.00022223	0.00030178	6.41578e-07	1.0591e-06
1673.91	0.18224	4163.84	0.70823		4.28894	-1.76697	2.93678	-1.1405	4.64627	-1.54798	3.03786	-1.09267		27	5.64422						33	37.1039						Average	0.000220396	0.000301523	7.3739e-07	1.128e-06
1674.87	0.17801	4069.78	0.72855		4.39279	-1.69828	3.00552	-1.10655	4.71027	-1.53235	3.08464	-1.06278		30	5.6419						37	37.3119						Error	2.99554e-06	7.25885e-06	7.7546e-08	1.4634e-07
1675.84	0.17383	3944.86	0.7502		4.42959	-1.62926	3.01996	-1.06985	4.77179	-1.52919	3.12769	-1.04204		33	5.71786						40	37.1882
1676.8	0.1697	3855.12	0.77697		4.48118	-1.56796	3.07537	-1.0323	4.83218	-1.53839	3.16837	-1.0304		36	5.5784						44	37.2511
1677.77	0.16561	3719.65	0.83078		4.52486	-1.52733	3.10094	-1.03535	4.89263	-1.55995	3.20769	-1.02773		39	5.56524						48	37.3415
1678.73	0.16157	3576.08	0.88534		4.59395	-1.52885	3.16701	-1.02274	4.9542	-1.59376	3.24668	-1.03379		42	5.59512						52	35.458
1679.69	0.15758	3392.75	0.94286		4.65643	-1.5284	3.18979	-1.04615	5.01787	-1.63981	3.28609	-1.04852		45	5.60488						55	34.4565
1680.66	0.15364	3299.54	0.96678		4.70858	-1.54465	3.22678	-1.04949	5.08452	-1.69811	3.32664	-1.07171		48	5.71852						59	33.6471
1681.62	0.14975	3166.63	0.98987		4.78607	-1.55374	3.29506	-1.06702	5.15502	-1.76872	3.36901	-1.10321		51	5.69672						63	33.8121
1682.59	0.14591	2989.29	0.99935		4.87496	-1.58332	3.31707	-1.08975	5.2302	-1.85175	3.41375	-1.143		54	5.72135						66	33.263
1683.55	0.14212	2817.85	0.98665		4.9353	-1.63394	3.36554	-1.12348	5.31085	-1.9473	3.46142	-1.191		57	5.48395						70	33.104
1684.52	0.13838	2671.59	0.96387		5.02481	-1.68801	3.41325	-1.14897	5.39771	-2.05561	3.51255	-1.24721		60	5.20227						74	32.7645
1685.48	0.13469	2557.8	0.94474		5.08447	-1.74231	3.47505	-1.21386	5.49168	-2.17701	3.56758	-1.31173		63	5.0895						78	32.7227
1686.44	0.13105	2470.12	0.92337		5.16732	-1.81833	3.52153	-1.27443	5.59361	-2.31168	3.6271	-1.38458		66	4.90686						81	32.7641
1687.41	0.12747	2398.86	0.90331		5.25836	-1.882	3.60377	-1.33429	5.70441	-2.46006	3.69161	-1.46593		69	4.85972						85	32.7866
1688.37	0.12393	2343.54	0.8744		5.34934	-1.98963	3.65902	-1.39668	5.82462	-2.62244	3.76158	-1.55593		72	4.93067						89	32.5533
1689.34	0.12045	2280.84	0.85454		5.44156	-2.10262	3.72636	-1.47846	5.95613	-2.79926	3.83761	-1.65477		75	4.87565						92	32.7771
1690.3	0.11702	2249.11	0.8418		5.54214	-2.21059	3.8015	-1.56185	6.09892	-2.99093	3.92023	-1.76267		78	4.75882						96	32.8745
1691.27	0.11364	2212.29	0.82398		5.65079	-2.33256	3.88078	-1.65947	6.25413	-3.1979	4.01014	-1.87984		81	4.60585						100	32.9098
1692.23	0.11032	2176.65	0.79925		5.74899	-2.47631	3.96172	-1.76305	6.42345	-3.4205	4.10784	-2.00657		84	4.79094						104	33.1876
1693.19	0.10705	2142.14	0.77287		5.86695	-2.60612	4.05721	-1.84851	6.60801	-3.65924	4.21409	-2.14309		87	4.74898						107	33.3152
1694.16	0.10384	2112.83	0.75419		5.99677	-2.77262	4.14378	-1.98452	6.80894	-3.91446	4.32952	-2.28964		90	4.75231						111	33.2776
1695.12	0.10069	2088.34	0.73386		6.14125	-2.94951	4.23597	-2.10766	7.0268	-4.1865	4.45482	-2.44651		93	4.75235						115	33.5663
1696.09	0.09758	2064.41	0.71386		6.28179	-3.16116	4.34095	-2.25196	7.26328	-4.47576	4.59112	-2.61393		96	4.63921						118	33.8927
1697.05	0.09454	2037.17	0.69033		6.41837	-3.41169	4.46413	-2.40939	7.52009	-4.7824	4.73843	-2.79209		99	4.77796						122	34.1769
1698.02	0.09156	2010.64	0.66696		6.62777	-3.59862	4.5907	-2.57528	7.79721	-5.10676	4.89844	-2.98131		102	4.74302						126	33.5365
1698.98	0.08863	1988.45	0.64476		6.81854	-3.84905	4.73081	-2.75197	8.0969	-5.44901	5.07072	-3.18166		105	4.83123						130	34.2317
1699.94	0.08577	1963.17	0.62233		7.01438	-4.11076	4.88066	-2.94059	8.41974	-5.80939	5.2574	-3.39339		108	4.74371						133	33.7651
1700.91	0.08296	1938.53	0.59943		7.25256	-4.39889	5.04871	-3.14415	8.76628	-6.18753	5.45805	-3.61664		111	4.7994						137	33.8921
1701.87	0.08021	1917.89	0.57848		7.48792	-4.69723	5.22015	-3.36029	9.13766	-6.58487	5.67393	-3.85153		114	4.85002						141	33.8949
1702.84	0.07752	1894.36	0.55246		7.74585	-5.02752	5.41741	-3.58739	9.535	-7.00027	5.9059	-4.09823		117	4.84078						144	34.2816
1703.8	0.0749	1871.4	0.52721		8.06248	-5.35414	5.63287	-3.82321	9.95717	-7.43486	6.15353	-4.35704		120	4.86774						148	34.1655
1704.77	0.07233	1852.16	0.50752		8.34129	-5.75351	5.85764	-4.08642	10.4059	-7.8892	6.41809	-4.62753		123	4.90786						152	34.3438
1705.73	0.06983	1833.31	0.48626		8.68275	-6.14803	6.10146	-4.36043	10.8794	-8.36387	6.69916	-4.91072		127	4.98568						156	34.1585
1706.69	0.06739	1814.84	0.46687		9.06429	-6.59503	6.38465	-4.66774	11.3783	-8.86054	6.99759	-5.2066		130	5.06395						159	34.2286
1707.66	0.06502	1793.76	0.44296		9.46276	-7.0347	6.67715	-4.96829	11.901	-9.37979	7.31295	-5.51604		133	4.96952						163	34.2589
1708.62	0.06271	1773.16	0.42279		9.89791	-7.50259	6.98066	-5.28999	12.4467	-9.92444	7.64482	-5.83902		136	4.94489						167	34.3668
1709.59	0.06046	1750.2	0.40028		10.3551	-7.97782	7.30618	-5.60154	13.0145	-10.4973	7.9932	-6.17723		139	4.82158						170	34.1112
1710.55	0.05828	1727.81	0.37777		10.8354	-8.46602	7.65117	-5.93341	13.6026	-11.1023	8.35723	-6.53154		142	5.01532						174	33.898
1711.51	0.05617	1706	0.35882		11.3625	-8.9785	8.01986	-6.27248	14.2094	-11.7435	8.73609	-6.90362		145	4.80308						178	33.6011
1712.48	0.05412	1689.99	0.32689		11.9235	-9.51468	8.39449	-6.63101	14.833	-12.4264	9.12934	-7.29602		148	4.98017						182	33.5774
1713.44	0.05214	1666.54	0.30555		12.4885	-10.0627	8.80339	-7.00055	15.4731	-13.1585	9.53613	-7.71128		151	4.99559						185	33.6471
1714.41	0.05022	1648.75	0.27624		13.1189	-10.6599	9.15897	-7.40396	16.1272	-13.9458	9.9552	-8.15278		154	5.06883						189	33.5225
1715.37	0.04838				13.7195	-11.2581	9.62756	-7.78239	16.7955	-14.7992	10.3857	-8.62434		157	5.13985						193	33.5778
1716.34	0.0466				14.3855	-11.8733	10.0212	-8.15617	17.4773	-15.7276	10.8272	-9.13103		160	5.08537						197	33.4874
1717.3	0.04488				14.9369	-12.4761	10.4649	-8.60868	18.1726	-16.7435	11.2789	-9.67793		163	4.96962						200	34.7888
1718.26	0.04324				15.6153	-13.1483	10.9076	-9.13272	18.8832	-17.8594	11.7411	-10.2714		166	4.97711						204	35.898
1719.23	0.04166				16.2452	-13.9249	11.3584	-9.65084	19.6101	-19.0892	12.2135	-10.9191		169	5.01143						208	36.9617
1720.19	0.04015				16.8886	-14.7083	11.8025	-10.2223	20.3568	-20.4494	12.6969	-11.6285		172	4.95647						211	37.2253
1721.16	0.0387				17.5907	-15.6367	12.2613	-10.8429	21.1272	-21.9569	13.1926	-12.4091		175	4.84178						215	37.8913
1722.12	0.03733				18.3272	-16.5889	12.6749	-11.5481	21.927	-23.6298	13.7031	-13.2705		178	4.95333						219	38.1033
1723.09	0.03602				18.9086	-17.7064	13.1786	-12.3143	22.7623	-25.4884	14.2305	-14.2238		181	4.88928						223	38.253
1724.05	0.03478				19.6547	-18.9131	13.6527	-13.1808	23.6411	-27.5552	14.7791	-15.2807		184	5.02222						226	38.4066
1725.01	0.0336				20.2773	-20.2208	14.1311	-14.0879	24.574	-29.8523	15.3531	-16.4537		187	4.85865						230	38.3399
1725.98	0.0325				21.0674	-21.6454	14.6314	-15.2033	25.5719	-32.4062	15.9593	-17.7571		190	4.88339						234	38.3982
1726.94	0.03145				21.7571	-23.4012	15.1813	-16.3911	26.6499	-35.2435	16.6048	-19.2048		193	4.87431						237	38.2956
1727.91	0.03048				22.549	-25.3157	15.7112	-17.7727	27.8233	-38.3923	17.2986	-20.8133		196	4.87054						241	38.6234
1728.87	0.02956				23.3307	-27.3859	16.3945	-19.2272	29.1118	-41.8848	18.0513	-22.5988		199	4.93795						245	38.2932
1729.84	0.02871				24.3246	-29.9302	17.0671	-20.8599	30.5381	-45.7526	18.8763	-24.5794		202	4.71667						248	38.2266
1730.8	0.02793				25.2406	-32.5598	17.9217	-22.7689	32.1291	-50.0314	19.7885	-26.773		205	4.79745						252	37.7778
1731.76	0.02721				26.4146	-35.2457	18.6722	-24.8829	33.9149	-54.7577	20.8057	-29.1989		208	5.09721						256	37.8187
1732.73	0.02655				27.4886	-38.7761	19.6958	-26.8293	35.9321	-59.9677	21.9499	-31.8767		211	5.25405						260	37.8795
1733.69	0.02595				28.7986	-42.2398	20.6698	-29.5257	38.223	-65.7076	23.246	-34.8267		214	5.43935						263	37.7342
1734.66	0.02541				31.6398	-46.3791	22.1056	-32.4363	43.832	-78.9146	24.7229	-38.0675		217	5.57093						267	38.1108
1735.62	0.02493				32.1071	-50.5235	23.3565	-34.7759	47.2737	-86.4663	26.4148	-41.6185		220	5.59541						271	37.7614
1736.58	0.02451				33.6304	-54.9919	25.2385	-37.4943	55.8182	-103.647	28.3616	-45.4964		223	5.7809						274	37.5116
1737.55	0.02415				36.2854	-60.2216	26.8665	-41.7811	67.2315	-123.768	33.208	-54.2841		226	5.81063						278	37.4481
1738.51	0.02385				38.8681	-66.4696	28.6554	-45.3483			36.2181	-59.2029		229	5.83471						282	37.5054
1739.48	0.0236				45.024	-79.6596	33.6313	-53.9032			39.704	-64.4772		232	5.83743						286	37.4246
1740.44	0.0234				46.8848	-86.4607	35.4701	-58.606						235	5.88616						289	37.4558
1741.41	0.02326				54.0962	-101.745	38.9725	-64.4772						238	5.91702						293	37.336
1742.37	0.02316				66.3059	-121.623								241	5.85179						297	37.3968
1743.33	0.02312													244	5.89493						301	37.0885
1744.3	0.02313													247	5.74808						304	37.0531
1745.26	0.02319													250	5.82477						308	36.8709
1746.23	0.02329													253	5.86106						312	36.9367
1747.19	0.02343													256	5.92263						315	36.859
1748.15	0.02362													259	5.79788						319	36.81
1749.12	0.02385													262	5.78323						323	36.8871
1750.08	0.02412													265	5.76748						326	36.8489
1751.05	0.02443													268	5.83587						330	37.1291
1752.01	0.02477													271	5.79929						334	37.1574
1752.98	0.02515													274	5.72835						337	37.1801
1753.94	0.02556													277	5.76639						341	37.0376
1754.9	0.02601													280	5.7798						345	37.131
1755.87	0.02648													283	5.69622						349	36.6682
1756.83	0.02698													286	5.69699						352	34.9592
1757.8	0.02751													289	5.72748						356	34.23
1758.76	0.02807													292	5.68158						360	33.729
1759.73	0.02864													295	5.58378						363	33.2286
1760.69	0.02924													298	5.7128						367	32.9153
1761.65	0.02986													301	5.69706						371	32.8942
1762.62	0.0305													304	5.63407						374	32.5306
1763.58	0.03115													307	5.57548						378	32.6289
1764.55	0.03182													310	5.64479						382	32.5084
1765.51	0.0325													313	5.56384						386	32.5995
1766.48	0.0332													316	5.54036						389	32.7211
1767.44	0.0339													319	5.6021						393	33.0779
1768.4	0.03461													322	5.59081						397	32.966
1769.37	0.03533													325	5.73519						401	32.9314
1770.33	0.03605													328	5.65887						404	33.084
1771.3	0.03678													332	5.57465						408	33.14
1772.26	0.03751													335	5.58763						411	33.3843
1773.22	0.03824													338	5.60472						415	33.6424
1774.19	0.03898													341	5.61464						419	33.6363
1775.15	0.03971													344	5.67351						423	33.5718
1776.12	0.04044													347	5.70382						426	33.9213
1777.08	0.04117													350	5.7111						430	33.9561
1778.05	0.04189													353	5.66504						434	33.9581
1779.01	0.04261													356	5.59267						437	33.8516
1779.97	0.04332													359	5.34193						441	33.9567
1780.94	0.04402													362	5.1532						445	33.7417
1781.9	0.04472													365	5.0546						449	33.8861
1782.87	0.04541													368	5.00164						452	33.984
1783.83	0.04609													371	4.77618						456	34.0733
1784.8	0.04676													374	4.73896						460	34.3183
1785.76	0.04742													377	4.77846						464	34.0678
1786.72	0.04807													380	4.64471						467	34.0589
1787.69	0.04871													383	4.7753						471	33.8147
1788.65	0.04933													386	4.75075						475	33.8106
1789.62	0.04995													389	4.71301						478	33.6994
1790.58	0.05055													392	4.6877						482	33.7361
1791.55	0.05114													395	4.74091						486	33.6607
1792.51	0.05172													398	4.736						489	33.5153
1793.47	0.05228													401	4.7272						493	33.2974
1794.44	0.05283													404	4.63324						497	33.5362
1795.4	0.05336													407	4.67422						501	34.6597
1796.37	0.05389													410	4.80945						504	36.1915
1797.33	0.05439													413	4.69906						508	37.0861
1798.3	0.05489													416	4.74355						512	37.2325
1799.26	0.05537													419	4.84174						515	37.6689
1800.22	0.05583													422	4.84386						519	38.1789
1801.19	0.05628													425	4.91982						523	38.3352
1802.15	0.05672													428	4.90565						526	38.1576
1803.12	0.05714													431	5.02787						530	38.6843
1804.08	0.05756													434	4.93314						534	38.4807
1805.05	0.05796													437	5.01074						538	38.2344
1806.01	0.05834													440	4.83676						541	37.9505
1806.97	0.05872													443	4.86633						545	38.3721
1807.94	0.05908													446	4.89589						549	37.9383
1808.9	0.05943													449	4.94413						552	37.976
1809.87	0.05977													452	4.82729						556	37.9498
1810.83	0.0601													455	4.85685						560	38.0314
1811.8	0.06042													458	4.92562						564	37.3524
1812.76	0.06073													461	4.88022						567	37.7888
1813.72	0.06103													464	4.82453						571	37.4304
1814.69	0.06132													467	4.83119						575	37.4541
1815.65	0.0616													470	4.96131						578	37.443
1816.62	0.06187													473	4.92079						582	37.3368
1817.58	0.06213													476	5.05036						586	37.2667
1818.54	0.06239													479	5.04796						590	37.1964
1819.51	0.06264													482	5.00702						593	36.8818
1820.47	0.06288													485	4.84663						597	37.1414
1821.44	0.06311													488	4.84525						601	37.3173
1822.4	0.06333													491	4.85046						604	36.7747
1823.37	0.06355													494	4.82677						608	36.8714
1824.33	0.06376													497	4.84061						612	36.7002
1825.29	0.06397													500	4.89263						616	36.8493
1826.26	0.06416													503	4.89926						619	36.79
1827.22	0.06436													506	4.99858						623	37.0703
1828.19	0.06454													509	5.18543						627	36.922
1829.15	0.06473													512	5.34839						631	37.1067
1830.12	0.0649													515	5.48759						634	37.0033
1831.08	0.06507													518	5.70936						638	37.1186
1832.04	0.06523													521	5.70284						642	37.1483
1833.01	0.06539													524	5.83598						645	37.3062
1833.97	0.06554													527	5.88437						649	36.6954
1834.94	0.06569													530	5.81748						653	35.4367
1835.9	0.06582													533	5.87529						656	34.4952
1836.87	0.06596													536	5.82174						660	33.9896
1837.83	0.06608													539	5.90744						664	33.2696
1838.79	0.0662													543	5.8617						668	33.3632
1839.76	0.06631													546	5.89696						671	32.6786
1840.72	0.06641													549	5.83339						675	32.7907
1841.69	0.0665													552	5.77808						679	32.7585
1842.65	0.06659													555	5.89588						682	32.8611
1843.61	0.06666													558	5.758						686	32.5146
1844.58	0.06672													560	5.76907						690	32.5752
1845.54	0.06678													563	5.85662						693	32.5427
1846.51	0.06682													566	5.72851						697	32.8227
1847.47	0.06685													569	5.81069						701	32.6726
1848.43	0.06687													572	5.75978						705	33.1857
1849.4	0.06687													575	5.65124						708	33.5526
1850.36	0.06686													578	5.72971						712	33.5188
1851.33	0.06684													581	5.78999						716	33.3737
1852.29	0.0668													584	5.83588						719	33.548
1853.26	0.06675													587	5.77296						723	33.7856
1854.22	0.06668													590	5.71216						727	33.6121
1855.18	0.0666													593	5.62667						730	33.7546
1856.15	0.06651													596	5.70416						734	33.6962
1857.11	0.06639													599	5.62429						738	33.9111
1858.08	0.06627													602	5.63294						742	33.8693
1859.04	0.06612													605	5.67342						745	33.8824
1860.01	0.06596													608	5.66443						749	33.9127
1860.97	0.06579													612	5.56746						753	33.7687
1861.93	0.06559													615	5.53485						756	34.0696
1862.9	0.06539													618	5.64102						760	33.8681
1863.86	0.06517													621	5.59895						764	33.7209
1864.83	0.06493													624	5.6067						768	33.9723
1865.79	0.06468													627	5.61206						771	33.9159
1866.76	0.06442													630	5.6833						775	33.389
1867.72	0.06415													633	5.61909						779	33.3847
1868.68	0.06386													636	5.54714						782	33.4151
1869.65	0.06356													639	5.66162						786	33.3026
1870.61	0.06325													642	5.59894						790	33.3098
1871.58	0.06292													645	5.6364						794	33.4345
1872.54	0.06259													648	5.6421						797	33.2511
1873.51	0.06225													651	5.6478						801	34.9656
1874.47	0.06189													654	5.58647						805	35.9958
1875.43	0.06153													657	5.6057						809	36.7274
1876.4	0.06115													660	5.25034						812	37.1553
1877.36	0.06077													663	5.18154						816	37.6089
1878.33	0.06038													665	5.08767						820	37.8122
1879.29	0.05998													668	5.05952						823	38.2844
1880.26	0.05957													671	4.97992						827	38.0541
1881.22	0.05915													674	4.87432						831	38.0135
1882.18	0.05872													677	4.81371						835	38.3856
1883.15	0.05829													680	4.68816						838	38.0556
1884.11	0.05784													683	4.74436						842	38.1648
1885.08	0.05739													686	4.693						846	38.0065
1886.04	0.05693													689	4.72395						849	38.0507
1887.01	0.05647													692	4.85273						853	38.0825
1887.97	0.05599													695	4.77049						857	37.9889
1888.93	0.05551													698	4.79426						860	37.9157
1889.9	0.05503													701	4.75887						864	37.8241
1890.86	0.05453													704	4.75054						868	37.8798
1891.83	0.05404													707	4.74255						872	37.5105
1892.79	0.05353													710	4.80594						875	37.5509
1893.75	0.05302													713	4.76063						879	37.2505
1894.72	0.0525													716	4.81272						883	37.3325
1895.68	0.05198													719	4.89083						886	37.0844
1896.65	0.05145													722	4.81797						890	37.3132
1897.61	0.05092													725	4.87746						894	37.2486
1898.58	0.05038													728	4.90505						898	37.1734
1899.54	0.04984													731	4.92331						901	37.0456
1900.5	0.0493													734	5.0101
1901.47	0.04875													737	4.96241
1902.43	0.0482													740	5.03857
1903.4	0.04765													743	4.95161
1904.36	0.04709													746	4.8772
1905.33	0.04654													750	4.85679
1906.29	0.04598													753	5.01592
1907.25	0.04541													756	4.95347
1908.22	0.04485													758	5.00358
1909.18	0.04428													761	4.92583
1910.15	0.04372													764	5.04343
1911.11	0.04315													767	4.91744
1912.08	0.04258													770	4.87545
1913.04	0.04201													773	4.88663
1914	0.04144													776	4.84994
1914.97	0.04087													780	5.07708
1915.93	0.0403													783	4.81445
1916.9	0.03973													785	4.86918
1917.86	0.03916													788	4.98456
1918.82	0.0386													791	4.91455
1919.79	0.03803													794	4.90253
1920.75	0.03746													797	4.75826
1921.72	0.0369													800	4.86676
1922.68	0.03633													803	4.91089
1923.65	0.03577													806	4.91866
1924.61	0.03521													809	5.2422
1925.57	0.03465													812	5.48806
1926.54	0.03409													815	5.52332
1927.5	0.03354													818	5.67753
1928.47	0.03298													821	5.67084
1929.43	0.03243													824	5.70427
1930.39	0.03188													827	5.8359
1931.36	0.03134													830	5.7513
1932.32	0.03079													833	5.83748
1933.29	0.03025													836	5.89019
1934.25	0.02971													839	5.83173
1935.22	0.02917													842	5.83503
1936.18	0.02863													845	5.89584
1937.14	0.0281													848	5.87415
1938.11	0.02757													851	5.86614
1939.07	0.02704													854	5.81058
1940.04	0.02651													857	5.88183
1941	0.02599													860	5.86478
1941.97	0.02547													863	5.8449
1942.93	0.02494													866	5.73218
1943.89	0.02443													869	5.79021
1944.86	0.02391													872	5.73133
1945.82	0.0234													875	5.71819
1946.79	0.02288													878	5.85103
1947.75	0.02237													881	5.79084
1948.72	0.02187													884	5.78502
1949.68	0.02136													887	5.71326
1950.64	0.02086													890	5.77197
1951.61	0.02036													893	5.7667
1952.57	0.01986													896	5.56388
1953.54	0.01937													899	5.75084
1954.5	0.01888													902	5.6108
1955.46	0.01839
1956.43	0.01791
1957.39	0.01743
1958.36	0.01695
1959.32	0.01647
1960.29	0.016
1961.25	0.01554
1962.21	0.01508
1963.18	0.01462
1964.14	0.01417
1965.11	0.01372
1966.07	0.01327
1967.04	0.01283
1968	0.0124
1968.96	0.01197
1969.93	0.01154
1970.89	0.01112
1971.86	0.01071
1972.82	0.0103
1973.79	0.0099
1974.75	0.0095
1975.71	0.00911
1976.68	0.00872
1977.64	0.00834
1978.61	0.00797
1979.57	0.00761
1980.54	0.00725
1981.5	0.00689
1982.46	0.00654
1983.43	0.00621
1984.39	0.00587
1985.36	0.00555
1986.32	0.00523
1987.29	0.00492
1988.25	0.00462
1989.21	0.00432
1990.18	0.00403
1991.14	0.00376
1992.11	0.00349
1993.07	0.00322
1994.04	0.00297
1995	0.00273
1995.96	0.00249
1996.93	0.00227
1997.89	0.00206
1998.86	0.00185
1999.82	0.00166
2000.78	0.00147
2001.75	0.0013
2002.71	0.00114
2003.68	0.000984366
2004.64	0.000842678
2005.61	0.000711838
2006.57	0.00059177
2007.53	0.00048279
2008.5	0.000384824
2009.46	0.000297911
2010.43	0.000222006
2011.39	0.000157278
2012.36	0.00010364
2013.32	6.10937e-05
2014.28	2.96128e-05
2015.25	9.25583e-06
2016.21	0
2017.18	1.70419e-06
2018.14	1.44614e-05
2019.11	3.8161e-05
2020.07	7.27941e-05
2021.03	0.000118204
2022	0.000174454
2022.96	0.00024155
2023.93	0.000319353
2024.89	0.000407793
2025.85	0.000506925
2026.82	0.000616791
2027.78	0.000737158
2028.75	0.000868017
2029.71	0.00101
2030.68	0.00116
2031.64	0.00132
2032.6	0.0015
2033.57	0.00168
2034.53	0.00187
2035.5	0.00208
2036.46	0.00229
2037.42	0.00251
2038.39	0.00274
2039.35	0.00299
2040.32	0.00324
2041.28	0.0035
2042.25	0.00377
2043.21	0.00405
2044.17	0.00434
2045.14	0.00464
2046.1	0.00495
2047.07	0.00526
2048.03	0.00559
2049	0.00592
2049.96	0.00626
2050.92	0.00661
2051.89	0.00697
2052.85	0.00734
2053.82	0.00771
2054.78	0.0081
2055.75	0.00849
2056.71	0.00889
2057.67	0.00929
2058.64	0.00971
2059.6	0.01013
2060.57	0.01056
2061.53	0.01099
2062.49	0.01143
2063.46	0.01188
2064.42	0.01234
2065.39	0.0128
2066.35	0.01327
2067.32	0.01374
2068.28	0.01423
2069.24	0.01471
2070.21	0.01521
2071.17	0.01571
2072.14	0.01621
2073.1	0.01673
2074.07	0.01725
2075.03	0.01777
2075.99	0.0183
2076.96	0.01884
2077.92	0.01938
2078.89	0.01992
2079.85	0.02047
2080.82	0.02103
2081.78	0.02159
2082.74	0.02215
2083.71	0.02272
2084.67	0.0233
2085.64	0.02387
2086.6	0.02446
2087.57	0.02504
2088.53	0.02563
2089.49	0.02622
2090.46	0.02682
2091.42	0.02741
2092.39	0.02801
2093.35	0.02862
2094.32	0.02922
2095.28	0.02983
2096.24	0.03044
2097.21	0.03105
2098.17	0.03166
2099.14	0.03228
2100.1	0.03289
2101.06	0.0335
2102.03	0.03412
2102.99	0.03473
2103.96	0.03535
2104.92	0.03596
2105.89	0.03658
2106.85	0.03719
2107.81	0.0378
2108.78	0.03841
2109.74	0.03902
2110.71	0.03963
2111.67	0.04023
2112.64	0.04084
2113.6	0.04144
2114.56	0.04204
2115.53	0.04263
2116.49	0.04323
2117.46	0.04382
2118.42	0.04441
2119.39	0.04499
2120.35	0.04557
2121.31	0.04615
2122.28	0.04673
2123.24	0.0473
2124.21	0.04787
2125.17	0.04844
2126.14	0.04901
2127.1	0.04957
2128.06	0.05012
2129.03	0.05068
2129.99	0.05123
2130.96	0.05177
2131.92	0.05232
2132.88	0.05285
2133.85	0.05339
2134.81	0.05392
2135.78	0.05445
2136.74	0.05497
2137.71	0.05548
2138.67	0.056
2139.63	0.0565
2140.6	0.05701
2141.56	0.0575
2142.53	0.058
2143.49	0.05848
2144.45	0.05896
2145.42	0.05944
2146.38	0.05991
2147.35	0.06037
2148.31	0.06083
2149.28	0.06128
2150.24	0.06173
2151.2	0.06217
2152.17	0.06261
2153.13	0.06303
2154.1	0.06345
2155.06	0.06387
2156.03	0.06428
2156.99	0.06468
2157.95	0.06507
2158.92	0.06546
2159.88	0.06585
2160.85	0.06622
2161.81	0.06659
2162.78	0.06695
2163.74	0.0673
2164.7	0.06765
2165.67	0.06799
2166.63	0.06832
2167.6	0.06865
2168.56	0.06897
2169.53	0.06929
2170.49	0.06959
2171.45	0.06989
2172.42	0.07019
2173.38	0.07048
2174.35	0.07076
2175.31	0.07103
2176.28	0.0713
2177.24	0.07156
2178.2	0.07182
2179.17	0.07207
2180.13	0.07231
2181.1	0.07255
2182.06	0.07279
2183.02	0.07301
2183.99	0.07324
2184.95	0.07346
2185.92	0.07367
2186.88	0.07388
2187.85	0.07409
2188.81	0.07429
2189.77	0.07449
2190.74	0.07468
2191.7	0.07488
2192.67	0.07507
2193.63	0.07525
2194.59	0.07544
2195.56	0.07562
2196.52	0.07581
2197.49	0.07599
2198.45	0.07617
2199.42	0.07635
2200.38	0.07653
2201.34	0.07671
2202.31	0.07689
2203.27	0.07707
2204.24	0.07725
2205.2	0.07744
2206.17	0.07762
2207.13	0.07781
2208.09	0.078
2209.06	0.07819
2210.02	0.07839
2210.99	0.07859
2211.95	0.07879
2212.92	0.079
2213.88	0.07921
2214.84	0.07943
2215.81	0.07965
2216.77	0.07988
2217.74	0.08012
2218.7	0.08036
2219.66	0.08061
2220.63	0.08086
2221.59	0.08112
2222.56	0.08139
2223.52	0.08167
2224.49	0.08195
2225.45	0.08225
2226.41	0.08255
2227.38	0.08285
2228.34	0.08317
2229.31	0.08349
2230.27	0.08382
2231.24	0.08416
2232.2	0.0845
2233.16	0.08486
2234.13	0.08522
2235.09	0.08559
2236.06	0.08597
2237.02	0.08635
2237.99	0.08674
2238.95	0.08714
2239.91	0.08755
2240.88	0.08797
2241.84	0.08839
2242.81	0.08882
2243.77	0.08926
2244.74	0.08971
2245.7	0.09016
2246.66	0.09062
2247.63	0.09109
2248.59	0.09156
2249.56	0.09205
2250.52	0.09253
2251.49	0.09302
2252.45	0.09352
2253.41	0.09402
2254.38	0.09452
2255.34	0.09503
2256.31	0.09554
2257.27	0.09605
2258.24	0.09656
2259.2	0.09707
2260.16	0.09759
2261.13	0.0981
2262.09	0.09861
2263.06	0.09912
2264.02	0.09963
2264.98	0.10014
2265.95	0.10064
2266.91	0.10114
2267.88	0.10164
2268.84	0.10214
2269.8	0.10263
2270.77	0.10311
2271.73	0.10359
2272.7	0.10407
2273.66	0.10454
2274.63	0.10501
2275.59	0.10547
2276.55	0.10592
2277.52	0.10637
2278.48	0.10681
2279.45	0.10725
2280.41	0.10769
2281.38	0.10811
2282.34	0.10854
2283.3	0.10896
2284.27	0.10937
2285.23	0.10978
2286.2	0.11019
2287.16	0.1106
2288.13	0.111
2289.09	0.11139
2290.05	0.11179
2291.02	0.11218
2291.98	0.11257
2292.95	0.11296
2293.91	0.11335
2294.88	0.11374
2295.84	0.11413
2296.8	0.11452
2297.77	0.1149
2298.73	0.11529
2299.7	0.11568
2300.66	0.11607
2301.62	0.11646
2302.59	0.11685
2303.55	0.11724
2304.52	0.11764
2305.48	0.11803
2306.45	0.11843
2307.41	0.11882
2308.38	0.11922
2309.34	0.11962
2310.3	0.12002
2311.27	0.12042
2312.23	0.12082
2313.2	0.12122
2314.16	0.12162
2315.12	0.12202
2316.09	0.12242
2317.05	0.12282
2318.02	0.12321
2318.98	0.1236
2319.95	0.124
2320.91	0.12439
2321.87	0.12477
2322.84	0.12516
2323.8	0.12554
2324.77	0.12591
2325.73	0.12628
2326.7	0.12665
2327.66	0.12702
2328.62	0.12737
2329.59	0.12773
2330.55	0.12808
2331.52	0.12842
2332.48	0.12876
2333.45	0.12909
2334.41	0.12941
2335.37	0.12973
2336.34	0.13004
2337.3	0.13034
2338.27	0.13063
2339.23	0.13092
2340.19	0.13119
2341.16	0.13146
2342.12	0.13172
2343.09	0.13196
2344.05	0.1322
2345.02	0.13243
2345.98	0.13265
2346.94	0.13285
2347.91	0.13305
2348.87	0.13323
2349.84	0.1334
2350.8	0.13357
2351.76	0.13371
2352.73	0.13385
2353.69	0.13398
2354.66	0.13409
2355.62	0.13419
2356.59	0.13428
2357.55	0.13436
2358.51	0.13443
2359.48	0.13448
2360.44	0.13452
2361.41	0.13455
2362.37	0.13457
2363.34	0.13458
2364.3	0.13457
2365.26	0.13455
2366.23	0.13452
2367.19	0.13448
2368.16	0.13442
2369.12	0.13436
2370.09	0.13428
2371.05	0.13418
2372.01	0.13408
2372.98	0.13396
2373.94	0.13383
2374.91	0.13369
2375.87	0.13353
2376.84	0.13336
2377.8	0.13318
2378.76	0.13298
2379.73	0.13277
2380.69	0.13254
2381.66	0.1323
2382.62	0.13205
2383.59	0.13178
2384.55	0.13149
2385.51	0.1312
2386.48	0.13088
2387.44	0.13055
2388.41	0.1302
2389.37	0.12984
2390.33	0.12946
2391.3	0.12906
2392.26	0.12865
2393.23	0.12822
2394.19	0.12777
2395.16	0.1273
2396.12	0.12681
2397.08	0.12631
2398.05	0.12578
2399.01	0.12524
2399.98	0.12468
2400.94	0.12409
2401.91	0.12349
2402.87	0.12287
2403.83	0.12223
2404.8	0.12157
2405.76	0.12088
2406.73	0.12018
2407.69	0.11946
2408.66	0.11871
2409.62	0.11795
2410.58	0.11717
2411.55	0.11636
2412.51	0.11554
2413.48	0.11469
2414.44	0.11383
2415.41	0.11295
2416.37	0.11205
2417.33	0.11112
2418.3	0.11019
2419.26	0.10923
2420.23	0.10825
2421.19	0.10726
2422.15	0.10624
2423.12	0.10522
2424.08	0.10417
2425.05	0.10311
2426.01	0.10204
2426.98	0.10095
2427.94	0.09984
2428.9	0.09873
2429.87	0.0976
2430.83	0.09645
2431.8	0.0953
2432.76	0.09414
2433.72	0.09296
2434.69	0.09178
2435.65	0.09058
2436.62	0.08938
2437.58	0.08817
2438.55	0.08696
2439.51	0.08573
2440.47	0.0845
2441.44	0.08327
2442.4	0.08203
2443.37	0.08079
2444.33	0.07955
2445.3	0.07831
2446.26	0.07706
2447.22	0.07582
2448.19	0.07458
2449.15	0.07334
2450.12	0.07211
2451.08	0.07088
2452.05	0.06965
2453.01	0.06843
2453.97	0.06722
2454.94	0.06601
2455.9	0.06481
2456.87	0.06362
2457.83	0.06243
2458.8	0.06126
2459.76	0.06009
2460.72	0.05894
2461.69	0.05779
2462.65	0.05666
2463.62	0.05553
2464.58	0.05442
2465.55	0.05332
2466.51	0.05222
2467.47	0.05114
2468.44	0.05007
2469.4	0.04901
2470.37	0.04796
2471.33	0.04692
2472.29	0.04589
2473.26	0.04488
2474.22	0.04387
2475.19	0.04288
2476.15	0.0419
2477.12	0.04093
2478.08	0.03998
2479.04	0.03904
2480.01	0.03811
2480.97	0.03719
2481.94	0.03629
2482.9	0.03541
2483.86	0.03454
2484.83	0.03368
2485.79	0.03284
2486.76	0.03201
2487.72	0.0312
2488.69	0.03041
2489.65	0.02964
2490.61	0.02888
2491.58	0.02814
2492.54	0.02742
2493.51	0.02672
2494.47	0.02604
2495.44	0.02537
2496.4	0.02473
2497.36	0.02411
2498.33	0.02351
2499.29	0.02293
2500.26	0.02237
2501.22	0.02184
2502.19	0.02133
2503.15	0.02084
2504.11	0.02037
2505.08	0.01993
2506.04	0.01951
2507.01	0.01911
2507.97	0.01874
2508.93	0.0184
2509.9	0.01808
2510.86	0.01778
2511.83	0.01751
2512.79	0.01727
2513.76	0.01705
2514.72	0.01685
2515.68	0.01668
2516.65	0.01654
2517.61	0.01643
2518.58	0.01634
2519.54	0.01627
2520.51	0.01624
2521.47	0.01623
2522.43	0.01625
2523.4	0.01629
2524.36	0.01636
2525.33	0.01646
2526.29	0.01658
2527.26	0.01673
2528.22	0.01691
2529.18	0.01712
2530.15	0.01735
2531.11	0.01761
2532.08	0.01789
2533.04	0.0182
2534.01	0.01854
2534.97	0.01891
2535.93	0.0193
2536.9	0.01971
2537.86	0.02015
2538.83	0.02062
2539.79	0.02111
2540.76	0.02163
2541.72	0.02217
2542.68	0.02273
2543.65	0.02332
2544.61	0.02393
2545.58	0.02456
2546.54	0.02522
2547.51	0.0259
2548.47	0.0266
2549.43	0.02732
2550.4	0.02806
2551.36	0.02882
2552.33	0.0296
2553.29	0.0304
2554.25	0.03122
2555.22	0.03205
2556.18	0.03291
2557.15	0.03378
2558.11	0.03467
2559.07	0.03558
2560.04	0.0365
2561	0.03745
2561.97	0.0384
2562.93	0.03937
2563.9	0.04036
2564.86	0.04137
2565.82	0.04239
2566.79	0.04342
2567.75	0.04447
2568.72	0.04553
2569.68	0.0466
2570.65	0.04769
2571.61	0.04879
2572.57	0.04991
2573.54	0.05103
2574.5	0.05217
2575.47	0.05332
2576.43	0.05448
2577.4	0.05565
2578.36	0.05683
2579.32	0.05803
2580.29	0.05923
2581.25	0.06044
2582.22	0.06167
2583.18	0.0629
2584.15	0.06414
2585.11	0.06539
2586.07	0.06665
2587.04	0.06792
2588	0.06919
2588.97	0.07048
2589.93	0.07177
2590.89	0.07307
2591.86	0.07437
2592.82	0.07568
2593.79	0.077
2594.75	0.07833
2595.72	0.07966
2596.68	0.08099
2597.64	0.08233
2598.61	0.08368
2599.57	0.08503
2600.54	0.08639
2601.5	0.08775
2602.47	0.08912
2603.43	0.09049
2604.39	0.09186
2605.36	0.09324
2606.32	0.09462
2607.29	0.09601
2608.25	0.09739
2609.22	0.09879
2610.18	0.10018
2611.14	0.10158
2612.11	0.10299
2613.07	0.10439
2614.04	0.1058
2615	0.10722
2615.97	0.10864
2616.93	0.11006
2617.89	0.11149
2618.86	0.11292
2619.82	0.11435
2620.79	0.11579
2621.75	0.11723
2622.72	0.11868
2623.68	0.12013
2624.64	0.12159
2625.61	0.12305
2626.57	0.12451
2627.54	0.12598
2628.5	0.12745
2629.46	0.12893
2630.43	0.13041
2631.39	0.13189
2632.36	0.13338
2633.32	0.13487
2634.29	0.13637
2635.25	0.13787
2636.21	0.13938
2637.18	0.14089
2638.14	0.1424
2639.11	0.14392
2640.07	0.14544
2641.03	0.14697
2642	0.1485
2642.96	0.15004
2643.93	0.15157
2644.89	0.15312
2645.86	0.15466
2646.82	0.15622
2647.78	0.15777
2648.75	0.15933
2649.71	0.1609
2650.68	0.16247
2651.64	0.16404
2652.61	0.16562
2653.57	0.1672
2654.53	0.16879
2655.5	0.17038
2656.46	0.17197
2657.43	0.17357
2658.39	0.17517
2659.36	0.17677
2660.32	0.17838
2661.28	0.18
2662.25	0.18161
2663.21	0.18323
2664.18	0.18486
2665.14	0.18649
2666.11	0.18812
2667.07	0.18975
2668.03	0.19139
2669	0.19303
2669.96	0.19467
2670.93	0.19631
2671.89	0.19796
2672.86	0.19961
2673.82	0.20126
2674.78	0.20291
2675.75	0.20457
2676.71	0.20623
2677.68	0.20789
2678.64	0.20955
2679.6	0.21121
2680.57	0.21288
2681.53	0.21455
2682.5	0.21621
2683.46	0.21788
2684.43	0.21955
2685.39	0.22122
2686.35	0.22289
2687.32	0.22457
2688.28	0.22624
2689.25	0.22792
2690.21	0.22959
2691.18	0.23127
2692.14	0.23294
2693.1	0.23462
2694.07	0.2363
2695.03	0.23798
2696	0.23966
2696.96	0.24133
2697.93	0.24301
2698.89	0.24469
2699.85	0.24637
2700.82	0.24805
2701.78	0.24973
2702.75	0.25141
2703.71	0.25308
2704.68	0.25476
2705.64	0.25644
2706.6	0.25812
2707.57	0.2598
2708.53	0.26148
2709.5	0.26315
2710.46	0.26483
2711.42	0.2665
2712.39	0.26818
2713.35	0.26985
2714.32	0.27153
2715.28	0.2732
2716.25	0.27487
2717.21	0.27654
2718.17	0.27821
2719.14	0.27988
2720.1	0.28156
2721.07	0.28323
2722.03	0.2849
2722.99	0.28657
2723.96	0.28824
2724.92	0.28991
2725.89	0.29158
2726.85	0.29325
2727.82	0.29492
2728.78	0.29659
2729.74	0.29826
2730.71	0.29994
2731.67	0.30161
2732.64	0.30328
2733.6	0.30496
2734.57	0.30663
2735.53	0.30831
2736.49	0.30999
2737.46	0.31166
2738.42	0.31335
2739.39	0.31503
2740.35	0.31671
2741.32	0.31839
2742.28	0.32007
2743.24	0.32176
2744.21	0.32344
2745.17	0.32512
2746.14	0.32681
2747.1	0.32849
2748.07	0.33017
2749.03	0.33186
2749.99	0.33354
2750.96	0.33522
2751.92	0.33691
2752.89	0.33859
2753.85	0.34027
2754.82	0.34195
2755.78	0.34364
2756.74	0.34532
2757.71	0.347
2758.67	0.34869
2759.64	0.35037
2760.6	0.35206
2761.56	0.35375
2762.53	0.35544
2763.49	0.35713
2764.46	0.35883
2765.42	0.36053
2766.39	0.36223
2767.35	0.36393
2768.31	0.36564
2769.28	0.36735
2770.24	0.36907
2771.21	0.3708
2772.17	0.37252
2773.14	0.37426
2774.1	0.376
2775.06	0.37774
2776.03	0.37949
2776.99	0.38125
2777.96	0.38302
2778.92	0.38479
2779.89	0.38656
2780.85	0.38835
2781.81	0.39014
2782.78	0.39193
2783.74	0.39374
2784.71	0.39555
2785.67	0.39736
2786.64	0.39919
2787.6	0.40102
2788.56	0.40285
2789.53	0.4047
2790.49	0.40655
2791.46	0.4084
2792.42	0.41026
2793.38	0.41213
2794.35	0.414
2795.31	0.41588
2796.28	0.41776
2797.24	0.41965
2798.2	0.42155
2799.17	0.42344
2800.13	0.42535
2801.1	0.42725
2802.06	0.42916
2803.03	0.43107
2803.99	0.43298
2804.95	0.4349
2805.92	0.43682
2806.88	0.43873
2807.85	0.44066
2808.81	0.44257
2809.78	0.44449
2810.74	0.44641
2811.7	0.44833
2812.67	0.45025
2813.63	0.45216
2814.6	0.45407
2815.56	0.45599
2816.53	0.45789
2817.49	0.4598
2818.45	0.46169
2819.42	0.46359
2820.38	0.46548
2821.35	0.46737
2822.31	0.46925
2823.28	0.47113
2824.24	0.473
2825.2	0.47487
2826.17	0.47673
2827.13	0.47858
2828.1	0.48044
2829.06	0.48228
2830.03	0.48413
2830.99	0.48596
2831.95	0.4878
2832.92	0.48963
2833.88	0.49145
2834.85	0.49327
2835.81	0.49509
2836.78	0.49691
2837.74	0.49872
2838.7	0.50053
2839.67	0.50233
2840.63	0.50414
2841.6	0.50594
2842.56	0.50773
2843.52	0.50953
2844.49	0.51133
2845.45	0.51312
2846.42	0.51491
2847.38	0.5167
2848.34	0.51849
2849.31	0.52028
2850.27	0.52207
2851.24	0.52386
2852.2	0.52564
2853.17	0.52743
2854.13	0.52922
2855.09	0.531
2856.06	0.53278
2857.02	0.53456
2857.99	0.53635
2858.95	0.53812
2859.92	0.5399
2860.88	0.54168
2861.84	0.54345
2862.81	0.54522
2863.77	0.54699
2864.74	0.54876
2865.7	0.55052
2866.67	0.55228
2867.63	0.55404
2868.59	0.55579
2869.56	0.55754
2870.52	0.55928
2871.49	0.56102
2872.45	0.56275
2873.42	0.56448
2874.38	0.5662
2875.34	0.56792
2876.31	0.56962
2877.27	0.57132
2878.24	0.57302
2879.2	0.5747
2880.16	0.57638
2881.13	0.57804
2882.09	0.5797
2883.06	0.58135
2884.02	0.58299
2884.99	0.58462
2885.95	0.58624
2886.91	0.58785
2887.88	0.58945
2888.84	0.59104
2889.81	0.59262
2890.77	0.59418
2891.74	0.59574
2892.7	0.59728
2893.66	0.59881
2894.63	0.60033
2895.59	0.60184
2896.56	0.60333
2897.52	0.60482
2898.49	0.60629
2899.45	0.60775
2900.41	0.60919
2901.38	0.61063
2902.34	0.61205
2903.31	0.61346
2904.27	0.61486
2905.24	0.61625
2906.2	0.61762
2907.16	0.61899
2908.13	0.62034
2909.09	0.62168
2910.06	0.62301
2911.02	0.62433
2911.99	0.62564
2912.95	0.62694
2913.91	0.62823
2914.88	0.62951
2915.84	0.63078
2916.81	0.63204
2917.77	0.63329
2918.73	0.63453
2919.7	0.63576
2920.66	0.63698
2921.63	0.63819
2922.59	0.63939
2923.56	0.64059
2924.52	0.64178
2925.48	0.64295
2926.45	0.64413
2927.41	0.64529
2928.38	0.64644
2929.34	0.64759
2930.3	0.64873
2931.27	0.64986
2932.23	0.65098
2933.2	0.6521
2934.16	0.65321
2935.13	0.65431
2936.09	0.6554
2937.05	0.65649
2938.02	0.65757
2938.98	0.65864
2939.95	0.6597
2940.91	0.66076
2941.88	0.6618
2942.84	0.66284
2943.8	0.66387
2944.77	0.66489
2945.73	0.6659
2946.7	0.66691
2947.66	0.6679
2948.63	0.66889
2949.59	0.66987
2950.55	0.67083
2951.52	0.67179
2952.48	0.67274
2953.45	0.67368
2954.41	0.6746
2955.38	0.67552
2956.34	0.67643
2957.3	0.67733
2958.27	0.67822
2959.23	0.67909
2960.2	0.67996
2961.16	0.68082
2962.12	0.68167
2963.09	0.68251
2964.05	0.68334
2965.02	0.68416
2965.98	0.68498
2966.95	0.68579
2967.91	0.68659
2968.88	0.68738
2969.84	0.68817
2970.8	0.68896
2971.77	0.68973
2972.73	0.69051
2973.7	0.69128
2974.66	0.69205
2975.62	0.69281
2976.59	0.69358
2977.55	0.69434
2978.52	0.6951
2979.48	0.69586
2980.45	0.69662
2981.41	0.69738
2982.37	0.69814
2983.34	0.69891
2984.3	0.69967
2985.27	0.70044
2986.23	0.70121
2987.2	0.70198
2988.16	0.70276
2989.12	0.70354
2990.09	0.70433
2991.05	0.70512
2992.02	0.70591
2992.98	0.70671
2993.95	0.70752
2994.91	0.70833
2995.87	0.70915
2996.84	0.70997
2997.8	0.7108
2998.77	0.71164
2999.73	0.71248
3000.69	0.71333
3001.66	0.71419
3002.62	0.71505
3003.59	0.71593
3004.55	0.7168
3005.52	0.71769
3006.48	0.71858
3007.44	0.71948
3008.41	0.72039
3009.37	0.7213
3010.34	0.72222
3011.3	0.72314
3012.26	0.72407
3013.23	0.72501
3014.19	0.72595
3015.16	0.7269
3016.12	0.72785
3017.09	0.7288
3018.05	0.72976
3019.01	0.73072
3019.98	0.73169
3020.94	0.73265
3021.91	0.73363
3022.87	0.7346
3023.84	0.73557
3024.8	0.73655
3025.76	0.73753
3026.73	0.7385
3027.69	0.73948
3028.66	0.74046
3029.62	0.74143
3030.59	0.74241
3031.55	0.74339
3032.51	0.74436
3033.48	0.74533
3034.44	0.7463
3035.41	0.74727
3036.37	0.74823
3037.34	0.7492
3038.3	0.75016
3039.26	0.75112
3040.23	0.75208
3041.19	0.75303
3042.16	0.75398
3043.12	0.75493
3044.09	0.75588
3045.05	0.75683
3046.01	0.75777
3046.98	0.75872
3047.94	0.75966
3048.91	0.7606
3049.87	0.76154
3050.83	0.76248
3051.8	0.76341
3052.76	0.76435
3053.73	0.76528
3054.69	0.76621
3055.66	0.76715
3056.62	0.76808
3057.58	0.76901
3058.55	0.76994
3059.51	0.77087
3060.48	0.7718
3061.44	0.77272
3062.41	0.77365
3063.37	0.77458
3064.33	0.7755
3065.3	0.77643
3066.26	0.77736
3067.23	0.77828
3068.19	0.77921
3069.16	0.78013
3070.12	0.78105
3071.08	0.78198
3072.05	0.7829
3073.01	0.78383
3073.98	0.78475
3074.94	0.78567
3075.91	0.7866
3076.87	0.78752
3077.83	0.78845
3078.8	0.78937
3079.76	0.7903
3080.73	0.79123
3081.69	0.79215
3082.65	0.79308
3083.62	0.79401
3084.58	0.79494
3085.55	0.79586
3086.51	0.79679
3087.47	0.79772
3088.44	0.79865
3089.4	0.79958
3090.37	0.8005
3091.33	0.80143
3092.3	0.80236
3093.26	0.80329
3094.22	0.80422
3095.19	0.80515
3096.15	0.80608
3097.12	0.80701
3098.08	0.80794
3099.05	0.80887
3100.01	0.80981
3100.97	0.81074
3101.94	0.81167
3102.9	0.8126
3103.87	0.81353
3104.83	0.81447
3105.8	0.8154
3106.76	0.81633
3107.72	0.81726
3108.69	0.8182
3109.65	0.81913
3110.62	0.82006
3111.58	0.821
3112.55	0.82193
3113.51	0.82287
3114.47	0.8238
3115.44	0.82474
3116.4	0.82568
3117.37	0.82661
3118.33	0.82755
3119.3	0.82849
3120.26	0.82943
3121.22	0.83037
3122.19	0.83131
3123.15	0.83226
3124.12	0.8332
3125.08	0.83414
3126.05	0.83509
3127.01	0.83603
3127.97	0.83697
3128.94	0.83792
3129.9	0.83886
3130.87	0.83981
3131.83	0.84075
3132.79	0.8417
3133.76	0.84264
3134.72	0.84359
3135.69	0.84453
3136.65	0.84548
3137.61	0.84642
3138.58	0.84737
3139.54	0.84831
3140.51	0.84926
3141.47	0.85021
3142.44	0.85115
3143.4	0.8521
3144.36	0.85304
3145.33	0.85399
3146.29	0.85493
3147.26	0.85588
3148.22	0.85683
3149.19	0.85777
3150.15	0.85871
3151.11	0.85966
3152.08	0.8606
3153.04	0.86155
3154.01	0.86249
3154.97	0.86343
3155.94	0.86437
3156.9	0.86531
3157.86	0.86625
3158.83	0.86719
3159.79	0.86813
3160.76	0.86906
3161.72	0.87
3162.69	0.87093
3163.65	0.87187
3164.61	0.8728
3165.58	0.87373
3166.54	0.87466
3167.51	0.87558
3168.47	0.87651
3169.43	0.87744
3170.4	0.87836
3171.36	0.87929
3172.33	0.88021
3173.29	0.88113
3174.26	0.88205
3175.22	0.88297
3176.18	0.88389
3177.15	0.88481
3178.11	0.88572
3179.08	0.88664
3180.04	0.88755
3181.01	0.88847
3181.97	0.88938
3182.93	0.89029
3183.9	0.8912
3184.86	0.89211
3185.83	0.89302
3186.79	0.89392
3187.76	0.89483
3188.72	0.89573
3189.68	0.89663
3190.65	0.89753
3191.61	0.89843
3192.58	0.89933
3193.54	0.90022
3194.51	0.90111
3195.47	0.90201
3196.43	0.9029
3197.4	0.90378
3198.36	0.90467
3199.33	0.90555
3200.29	0.90644
3201.26	0.90732
3202.22	0.9082
3203.18	0.90907
3204.15	0.90995
3205.11	0.91082
3206.08	0.91169
3207.04	0.91256
3208	0.91343
3208.97	0.91429
3209.93	0.91516
3210.9	0.91602
3211.86	0.91688
3212.83	0.91774
3213.79	0.91859
3214.75	0.91945
3215.72	0.9203
3216.68	0.92116
3217.65	0.92201
3218.61	0.92286
3219.57	0.9237
3220.54	0.92455
3221.5	0.92539
3222.47	0.92624
3223.43	0.92708
3224.4	0.92792
3225.36	0.92876
3226.32	0.92959
3227.29	0.93043
3228.25	0.93126
3229.22	0.9321
3230.18	0.93293
3231.15	0.93376
3232.11	0.93459
3233.07	0.93542
3234.04	0.93625
3235	0.93708
3235.97	0.9379
3236.93	0.93873
3237.9	0.93956
3238.86	0.94038
3239.82	0.9412
3240.79	0.94203
3241.75	0.94285
3242.72	0.94367
3243.68	0.94449
3244.65	0.94531
3245.61	0.94613
3246.57	0.94695
3247.54	0.94777
3248.5	0.94858
3249.47	0.9494
3250.43	0.95021
3251.39	0.95102
3252.36	0.95183
3253.32	0.95264
3254.29	0.95345
3255.25	0.95426
3256.22	0.95507
3257.18	0.95587
3258.14	0.95668
3259.11	0.95748
3260.07	0.95828
3261.04	0.95907
3262	0.95987
3262.97	0.96066
3263.93	0.96145
3264.89	0.96224
3265.86	0.96303
3266.82	0.96381
3267.79	0.96459
3268.75	0.96536
3269.72	0.96614
3270.68	0.96691
3271.64	0.96767
3272.61	0.96843
3273.57	0.96919
3274.54	0.96995
3275.5	0.97069
3276.47	0.97144
3277.43	0.97218
3278.39	0.97292
3279.36	0.97365
3280.32	0.97437
3281.29	0.97509
3282.25	0.9758
3283.22	0.97651
3284.18	0.97721
3285.14	0.97791
3286.11	0.9786
3287.07	0.97928
3288.04	0.97995
3289	0.98062
3289.96	0.98128
3290.93	0.98193
3291.89	0.98258
3292.86	0.98321
3293.82	0.98384
3294.79	0.98446
3295.75	0.98507
3296.71	0.98567
3297.68	0.98626
3298.64	0.98684
3299.61	0.9874
3300.57	0.98796
3301.53	0.98851
3302.5	0.98905
3303.46	0.98958
3304.43	0.99009
3305.39	0.9906
3306.36	0.99109
3307.32	0.99157
3308.28	0.99204
3309.25	0.9925
3310.21	0.99294
3311.18	0.99337
3312.14	0.99379
3313.11	0.9942
3314.07	0.99459
3315.03	0.99497
3316	0.99534
3316.96	0.9957
3317.93	0.99604
3318.89	0.99636
3319.86	0.99668
3320.82	0.99697
3321.78	0.99726
3322.75	0.99753
3323.71	0.99779
3324.68	0.99803
3325.64	0.99826
3326.61	0.99848
3327.57	0.99868
3328.53	0.99886
3329.5	0.99904
3330.46	0.99919
3331.43	0.99934
3332.39	0.99947
3333.36	0.99958
3334.32	0.99968
3335.28	0.99977
3336.25	0.99984
3337.21	0.9999
3338.18	0.99995
3339.14	0.99998
3340.1	1
3341.07	1
3342.03	0.99999
3343	0.99996
3343.96	0.99993
3344.93	0.99987
3345.89	0.99981
3346.85	0.99973
3347.82	0.99964
3348.78	0.99953
3349.75	0.99941
3350.71	0.99928
3351.68	0.99914
3352.64	0.99898
3353.6	0.99881
3354.57	0.99863
3355.53	0.99844
3356.5	0.99823
3357.46	0.99802
3358.43	0.99779
3359.39	0.99755
3360.35	0.9973
3361.32	0.99703
3362.28	0.99676
3363.25	0.99648
3364.21	0.99618
3365.18	0.99588
3366.14	0.99557
3367.1	0.99524
3368.07	0.99491
3369.03	0.99457
3370	0.99422
3370.96	0.99386
3371.92	0.9935
3372.89	0.99312
3373.85	0.99274
3374.82	0.99235
3375.78	0.99195
3376.74	0.99155
3377.71	0.99114
3378.67	0.99073
3379.64	0.99031
3380.6	0.98988
3381.57	0.98945
3382.53	0.98901
3383.49	0.98857
3384.46	0.98812
3385.42	0.98767
3386.39	0.98722
3387.35	0.98676
3388.32	0.98629
3389.28	0.98582
3390.24	0.98535
3391.21	0.98488
3392.17	0.9844
3393.14	0.98392
3394.1	0.98343
3395.07	0.98295
3396.03	0.98246
3396.99	0.98197
3397.96	0.98147
3398.92	0.98097
3399.89	0.98048
3400.85	0.97998
3401.82	0.97948
3402.78	0.97897
3403.74	0.97847
3404.71	0.97797
3405.67	0.97746
3406.64	0.97696
3407.6	0.97645
3408.57	0.97595
3409.53	0.97544
3410.49	0.97493
3411.46	0.97443
3412.42	0.97392
3413.39	0.97342
3414.35	0.97291
3415.32	0.97241
3416.28	0.9719
3417.24	0.9714
3418.21	0.97089
3419.17	0.97039
3420.14	0.96989
3421.1	0.96938
3422.06	0.96888
3423.03	0.96838
3423.99	0.96788
3424.96	0.96737
3425.92	0.96687
3426.89	0.96637
3427.85	0.96587
3428.81	0.96537
3429.78	0.96486
3430.74	0.96436
3431.71	0.96385
3432.67	0.96335
3433.64	0.96284
3434.6	0.96234
3435.56	0.96183
3436.53	0.96132
3437.49	0.96081
3438.46	0.96029
3439.42	0.95978
3440.39	0.95926
3441.35	0.95874
3442.31	0.95822
3443.28	0.9577
3444.24	0.95717
3445.21	0.95664
3446.17	0.95611
3447.13	0.95558
3448.1	0.95504
3449.06	0.9545
3450.03	0.95396
3450.99	0.95341
3451.96	0.95286
3452.92	0.95231
3453.88	0.95175
3454.85	0.95119
3455.81	0.95062
3456.78	0.95005
3457.74	0.94948
3458.7	0.9489
3459.67	0.94832
3460.63	0.94773
3461.6	0.94714
3462.56	0.94654
3463.53	0.94594
3464.49	0.94533
3465.45	0.94472
3466.42	0.9441
3467.38	0.94348
3468.35	0.94285
3469.31	0.94222
3470.28	0.94158
3471.24	0.94093
3472.2	0.94028
3473.17	0.93963
3474.13	0.93897
3475.1	0.9383
3476.06	0.93763
3477.03	0.93695
3477.99	0.93626
3478.95	0.93557
3479.92	0.93488
3480.88	0.93418
3481.85	0.93347
3482.81	0.93276
3483.78	0.93205
3484.74	0.93133
3485.7	0.9306
3486.67	0.92987
3487.63	0.92914
3488.6	0.9284
3489.56	0.92765
3490.53	0.92689
3491.49	0.92614
3492.45	0.92537
3493.42	0.9246
3494.38	0.92382
3495.35	0.92303
3496.31	0.92224
3497.27	0.92143
3498.24	0.92062
3499.2	0.91981
3500.17	0.91898
3501.13	0.91815
3502.1	0.9173
3503.06	0.91645
3504.02	0.91559
3504.99	0.91472
3505.95	0.91384
3506.92	0.91295
3507.88	0.91205
3508.84	0.91114
3509.81	0.91022
3510.77	0.90929
3511.74	0.90835
3512.7	0.90739
3513.67	0.90643
3514.63	0.90545
3515.59	0.90446
3516.56	0.90346
3517.52	0.90244
3518.49	0.90141
3519.45	0.90036
3520.42	0.8993
3521.38	0.89822
3522.34	0.89713
3523.31	0.89602
3524.27	0.89489
3525.24	0.89375
3526.2	0.89258
3527.17	0.89139
3528.13	0.89019
3529.09	0.88896
3530.06	0.88771
3531.02	0.88644
3531.99	0.88515
3532.95	0.88383
3533.92	0.88249
3534.88	0.88112
3535.84	0.87972
3536.81	0.8783
3537.77	0.87685
3538.74	0.87537
3539.7	0.87386
3540.66	0.87233
3541.63	0.87076
3542.59	0.86916
3543.56	0.86753
3544.52	0.86586
3545.49	0.86416
3546.45	0.86243
3547.41	0.86065
3548.38	0.85884
3549.34	0.857
3550.31	0.85511
3551.27	0.85318
3552.24	0.8512
3553.2	0.84919
3554.16	0.84713
3555.13	0.84502
3556.09	0.84286
3557.06	0.84066
3558.02	0.8384
3558.99	0.8361
3559.95	0.83374
3560.91	0.83132
3561.88	0.82886
3562.84	0.82634
3563.81	0.82376
3564.77	0.82112
3565.74	0.81843
3566.7	0.81567
3567.66	0.81286
3568.63	0.80999
3569.59	0.80705
3570.56	0.80405
3571.52	0.80098
3572.49	0.79786
3573.45	0.79466
3574.41	0.7914
3575.38	0.78807
3576.34	0.78466
3577.31	0.78119
3578.27	0.77765
3579.23	0.77404
3580.2	0.77035
3581.16	0.76659
3582.13	0.76275
3583.09	0.75884
3584.06	0.75485
3585.02	0.75079
3585.98	0.74665
3586.95	0.74244
3587.91	0.73814
3588.88	0.73377
3589.84	0.72932
[truncated: 1,462 more rows]

## Sheet: Fig3
Figure 3a											Figure 3b											Figure 3c						Figure 3d
Measured						Fitted					Measured						Fitted					Measured				Estimated		Measured				Estimated
p (mW/cm²)	Negative error (mW/cm²)	Positive error (mW/cm²)	(Δσ/σ)_Bulk (%)	Error	σ_Bulk (S/cm)	p (mW/cm²)	(Δσ/σ)_Bulk (%)	Lower 95% confidence band	Upper 95% confidence band		p (mW/cm²)	Negative error (mW/cm²)	Positive error (mW/cm²)	(Δσ/σ)_GB (%)	Error	σ_GB (S/cm)	p (mW/cm²)	(Δσ/σ)_Bulk (%)	Lower 95% confidence band	Upper 95% confidence band		d (mm)	Error (mm)	(Δσ/σ)_Bulk (%)	Error	(Δσ/σ)_heat (%)		d (mm)	Error (mm)	(Δσ/σ)_GB (%)	Error	(Δσ/σ)_heat (%)
195.162	6.046	6.272	36.8099	0.4266	0.000301529	20.02	3.34017	1.69786	4.98248		195.162	6.046	6.272	52.9687	3.216	1.12798e-06	20.02	4.09803	1.81919	6.37686		0.9	0.1	36.8099	0.4266	16.3173		0.9	0.1	52.9687	3.216	27.3593
183.29	5.614	5.826	34.5453	0.4616	0.000296538	40.04	7.1808	5.77207	8.58953		183.29	5.614	5.826	47.5319	5.0436	1.08789e-06	40.04	9.71117	7.89234	11.53		1.1	0.1	34.5453	0.4616	15.2652		1.1	0.1	47.5319	5.0436	25.5211
167.059	5.016	5.209	32.4004	0.469	0.00029181	60.0601	11.0214	9.83877	12.2041		167.059	5.016	5.209	47.0059	4.3086	1.08401e-06	60.0601	15.3243	13.8748	16.7738		1.4	0.1	32.4004	0.469	13.8395		1.4	0.1	47.0059	4.3086	23.0465
143.783	4.144	4.306	26.559	0.5352	0.000278936	80.0801	14.8621	13.8927	15.8315		143.783	4.144	4.306	35.3734	4.1178	9.9823e-07	80.0801	20.9375	19.6838	22.1912		1.9	0.1	26.559	0.5352	11.8208		1.9	0.1	35.3734	4.1178	19.5739
108.752	2.814	2.925	19.9166	0.3024	0.000264296	100.1	18.7027	17.9232	19.4822		108.752	2.814	2.925	31.8027	2.9568	9.719e-07	100.1	26.5506	25.239	27.8622		2.9	0.1	19.9166	0.3024	8.83879		2.9	0.1	31.8027	2.9568	14.5128
84.866	1.941	2.011	16.2798	0.2679	0.000256281	120.12	22.5433	21.9091	23.1776		84.866	1.941	2.011	23.5071	2.2926	9.10729e-07	120.12	32.1638	30.5679	33.7596		3.9	0.1	16.2798	0.2679	6.84372		3.9	0.1	23.5071	2.2926	11.1728
68.077	1.41	1.451	11.6247	0.1713	0.000246021	140.14	26.3839	25.8149	26.9531		68.077	1.41	1.451	17.2907	1.5874	8.6489e-07	140.14	37.7769	35.7642	39.7896		4.9	0.1	11.6247	0.1713	5.45978		4.9	0.1	17.2907	1.5874	8.87771
55.493	1.104	1.128	11.0147	0.1733	0.000244676	160.16	30.2246	29.6144	30.8347		55.493	1.104	1.128	13.6703	1.3061	8.38193e-07	160.16	43.3901	40.8935	45.8866		5.9	0.1	11.0147	0.1733	4.43222		5.9	0.1	13.6703	1.3061	7.18529
						180.18	34.0652	33.3252	34.8052								180.18	49.0032	45.9878	52.0186
						200.2	37.9058	36.9841	38.8276								200.2	54.6163	51.0624	58.1703
						220.22	41.7465	40.6157	42.8772								220.22	60.2295	56.1251	64.3338

## Sheet: Fig4
Figure 4a											Figure 4b											Figure 4c											Figure 4d								Figure 4e
		Off				On							Off				On							Off				On					Type	Bulk, off			Bulk, on				Type	GB, off			GB, on
T (°C)	1/T (1/K)	log(σ_Bulk T)	Error	log(σ_GB T)	Error	log(σ_Bulk T)	Error	log(σ_GB T)	Error		T (°C)	1/T (1/K)	log(ω_Bulk)	Error	log(ω_GB)	Error	log(ω_Bulk)	Error	log(ω_GB)	Error		T (°C)	1/T (1/K)	Q_Bulk (Hz)	Error	Q_GB (Hz)	Error	Q_Bulk (Hz)	Error	Q_GB (Hz)	Error			E_a (eV)	log(σ_0)	Q (Hz)	E_a (eV)	log(σ_0)	Q (Hz)			E_a (eV)	log(σ_0)	Q (Hz)	E_a (eV)	log(σ_0)	Q (Hz)
200	0.00211	-0.6096	0.0096	-1.1294	0.0271	-0.5156	0.0055	-0.9659	0.0271		200	0.00211	6.90973	0.02483	4.64011	0.02208	6.9742	0.02054	4.75735	0.03367		200	0.00211	435000000000	24874700000	1974610000000	50192900000	227907000000	10779300000	2524990000000	97892900000		Measured	0.43901	4.00079	490230000000	0.39833	3.75678	262480000000		Measured	0.7275	4.2664	2042890000000	0.67609	4.49638	2486640000000
190	0.00216	-0.6917	0.0072	-1.2853	0.0523	-0.5887	0.008	-1.1106	0.048		190	0.00216	6.84054	0.01007	4.47969	0.02715	6.90911	0.02444	4.59153	0.02499		190	0.00216	469248000000	10882300000	2016910000000	63049500000	243955000000	13725900000	2597080000000	74717800000		Measured	0.45008	4.22095	464307000000	0.41134	3.96186	249901000000		Measured	0.71582	4.3768	1963560000000	0.69655	4.50654	2627990000000
180	0.00221	-0.7916	0.0084	-1.4049	0.0429	-0.6749	0.0102	-1.2267	0.0438		180	0.00221	6.73116	0.02375	4.34133	0.04888	6.80526	0.03836	4.43601	0.03693		180	0.00221	466254000000	25498900000	2051540000000	76971800000	241150000000	21297500000	2551290000000	72315100000		Measured	0.45693	4.14899	414086000000	0.40594	3.9594	198155000000		Measured	0.73422	4.47518	2083360000000	0.70772	4.36082	2384750000000
170	0.00226	-0.9128	0.008	-1.5813	0.0417	-0.7799	0.0063	-1.3964	0.0708		170	0.00226	6.59726	0.02614	4.15291	0.05175	6.70591	0.02357	4.28056	0.05947		170	0.00226	442737000000	26645000000	2011520000000	79903100000	243341000000	13208400000	2698850000000	123179000000		Measured	0.45576	4.05919	460514000000	0.41352	3.9873	191744000000		Measured	0.6864	4.33609	2043360000000	0.697	4.37928	2809070000000
160	0.00231	-1.0202	0.0059	-1.756	0.0429	-0.884	0.0073	-1.5714	0.0357		160	0.00231	6.46264	0.02751	3.97391	0.044	6.59217	0.01826	4.10947	0.04376		160	0.00231	424704000000	26901900000	2054470000000	69386000000	240175000000	10101000000	2517810000000	126846000000		Measured	0.4471	4.08826	472188000000	0.40794	3.87282	218635000000		Measured	0.72767	4.28601	1946840000000	0.69616	4.40892	2753940000000
150	0.00236	-1.1434	0.0138	-1.9757	0.0464	-1.0055	0.0095	-1.7839	0.0465		150	0.00236	6.35963	0.03747	3.81398	0.05193	6.4773	0.02862	3.93179	0.04708		150	0.00236	443758000000	38287500000	1970300000000	78526600000	239234000000	15764600000	2625930000000	94887400000		Measured	0.45381	4.21043	389825000000	0.40123	3.8478	218562000000		Measured	0.70886	4.45761	2089780000000	0.68781	4.46573	2499320000000
140	0.00242	-1.2877	0.0112	-2.2415	0.0575	-1.1449	0.0068	-2.0418	0.0686		140	0.00242	6.23693	0.03194	3.58043	0.05764	6.33154	0.00614	3.71472	0.05727		140	0.00242	449190000000	33037600000	2103250000000	93054300000	224749000000	3178370000	2556530000000	112380000000		Measured	0.4461	4.18453	422823000000	0.42381	3.84614	246963000000		Measured	0.728	4.35978	1818860000000	0.71474	4.33481	2636710000000
130	0.00248	-1.4209	0.0127	-2.4214	0.0574	-1.273	0.0069	-2.2688	0.0536		130	0.00248	6.1182	0.03972	3.32229	0.0874	6.1937	0.00871	3.50181	0.05194		130	0.00248	465610000000	42585500000	1912520000000	128289000000	217965000000	4369190000	2572570000000	153833000000		Measured	0.45663	4.16427	421369000000	0.41649	3.83317	247145000000		Measured	0.69193	4.43193	2238030000000	0.70976	4.43575	2414720000000
																						Average		449563000000	37388300000	2011890000000	118041000000	234809000000	27952100000	2580630000000	137423000000		Measured	0.44458	4.13848	510725000000	0.41142	3.90272	279697000000		Measured	0.7146	4.37935	1880330000000	0.69616	4.52955	2612530000000
																																	Average	0.45	4.1351	449563000000	0.41	3.88533	234809000000		Average	0.715	4.37435	2011890000000	0.698	4.43531	2580630000000
																																	Error	0.0059	0.06875	37388300000	0.00732	0.07023	27952100000		Error	0.01579	0.06797	118041000000	0.01109	0.06506	137423000000

## Sheet: Fig5
Figure 5a					Figure 5b
DRIFTS		Raman			Type	(Δσ/σ)_Bulk (%)			(Δσ/σ)_GB (%)
Wavenumber (cm^-1)	Absorption (%)	Wavenumber (cm^-1)	Raman intensity (arb. units)			Control group	Filter A	Filter B	Control group	Filter A	Filter B
2499.29	0.50747	3999.98	16.6945		Measured	1.98241	10.3364	3.19699	6.13334	16.7202	5.8392
2500.26	0.48411	3998.84	17.9148		Measured	1.79033	10.352	3.13408	4.98714	15.2268	6.40318
2501.22	0.46168	3997.71	19.1329		Measured	2.05336	10.1996	3.45633	6.53935	13.9964	6.44975
2502.19	0.44017	3996.57	20.3472		Measured	1.90293	10.1257	3.4437	3.97423	17.5963	5.17211
2503.15	0.41965	3995.42	21.5569		Measured	2.00054	10.474	3.15889	5.371	13.9975	5.52507
2504.11	0.40011	3994.28	22.7589		Measured	1.67078	10.5791	3.29621	5.27264	16.8887	7.12158
2505.08	0.38155	3993.14	23.951		Measured	2.18113	10.3118	3.3115	6.205	16.7825	7.20571
2506.04	0.36398	3992	25.1309		Measured	2.12919	10.3959	3.25459	5.0218	13.3758	5.55882
2507.01	0.34741	3990.86	26.2971		Measured	2.24603	10.6769	3.66245	5.09686	14.3805	5.51378
2507.97	0.33188	3989.72	27.4459		Average	1.99519	10.3835	3.32386	5.40015	15.4405	6.08769
2508.93	0.31739	3988.58	28.5742		Error	0.182868	0.16376	0.179504	0.74081	1.48263	0.69723
2509.9	0.30393	3987.44	29.6791
2510.86	0.29152	3986.29	30.7574
2511.83	0.28017	3985.15	31.8071
2512.79	0.26989	3984.01	32.8243
2513.76	0.26069	3982.87	33.8065
2514.72	0.25255	3981.72	34.7514
2515.68	0.24551	3980.58	35.6579
2516.65	0.23956	3979.44	36.5233
2517.61	0.23471	3978.29	37.3484
2518.58	0.23095	3977.15	38.1326
2519.54	0.22832	3976.01	38.8779
2520.51	0.22679	3974.86	39.5865
2521.47	0.22639	3973.72	40.2655
2522.43	0.22711	3972.57	40.9238
2523.4	0.22896	3971.43	41.5765
2524.36	0.23194	3970.28	42.2434
2525.33	0.23603	3969.14	42.9539
2526.29	0.24126	3967.99	43.7381
2527.26	0.24761	3966.85	44.6073
2528.22	0.25509	3965.7	45.5042
2529.18	0.26369	3964.56	45.7249
2530.15	0.27341	3963.41	45.7297
2531.11	0.28426	3962.26	45.5061
2532.08	0.29621	3961.12	45.0446
2533.04	0.30927	3959.97	44.3466
2534.01	0.32343	3958.82	43.4233
2534.97	0.33871	3957.67	42.3005
2535.93	0.35506	3956.53	41.0152
2536.9	0.37249	3955.38	39.6095
2537.86	0.39099	3954.23	38.1207
2538.83	0.41056	3953.08	36.5823
2539.79	0.43116	3951.93	35.0223
2540.76	0.45279	3950.79	33.4686
2541.72	0.47544	3949.64	31.952
2542.68	0.49911	3948.49	30.5025
2543.65	0.52375	3947.34	29.1542
2544.61	0.54936	3946.19	27.9382
2545.58	0.57592	3945.04	26.8801
2546.54	0.60344	3943.89	25.9933
2547.51	0.63186	3942.74	25.2823
2548.47	0.66118	3941.59	24.7424
2549.43	0.69137	3940.44	24.3682
2550.4	0.72243	3939.29	24.157
2551.36	0.75437	3938.14	24.1063
2552.33	0.7871	3936.99	24.2165
2553.29	0.82063	3935.83	24.4934
2554.25	0.85496	3934.68	24.9449
2555.22	0.8901	3933.53	25.5713
2556.18	0.92597	3932.38	26.3631
2557.15	0.96258	3931.23	27.2998
2558.11	0.99992	3930.07	28.356
2559.07	1.03797	3928.92	29.5025
2560.04	1.07677	3927.77	30.7033
2561	1.11622	3926.62	31.9267
2561.97	1.15635	3925.46	33.1432
2562.93	1.19714	3924.31	34.3328
2563.9	1.23859	3923.15	35.4769
2564.86	1.28072	3922	36.5616
2565.82	1.32343	3920.85	37.5732
2566.79	1.36676	3919.69	38.5028
2567.75	1.41068	3918.54	39.3494
2568.72	1.45523	3917.38	40.1173
2569.68	1.5003	3916.23	40.8199
2570.65	1.54593	3915.07	41.4726
2571.61	1.59209	3913.92	42.0921
2572.57	1.63883	3912.76	42.6924
2573.54	1.68603	3911.6	43.2841
2574.5	1.73374	3910.45	43.8763
2575.47	1.78193	3909.29	44.471
2576.43	1.83065	3908.13	45.063
2577.4	1.87978	3906.98	45.6412
2578.36	1.92937	3905.82	46.1893
2579.32	1.9794	3904.66	46.6874
2580.29	2.02991	3903.51	47.1136
2581.25	2.08079	3902.35	47.4455
2582.22	2.13207	3901.19	47.6655
2583.18	2.18375	3900.03	47.7653
2584.15	2.23586	3898.87	47.7439
2585.11	2.28829	3897.71	47.6039
2586.07	2.34108	3896.56	47.353
2587.04	2.39422	3895.4	47.0064
2588	2.4477	3894.24	46.5884
2588.97	2.50156	3893.08	46.1308
2589.93	2.55568	3891.92	45.6718
2590.89	2.6101	3890.76	45.2487
2591.86	2.66482	3889.6	44.8978
2592.82	2.71989	3888.44	44.6462
2593.79	2.77517	3887.28	44.5084
2594.75	2.83071	3886.12	44.4856
2595.72	2.8865	3884.96	44.565
2596.68	2.94259	3883.79	44.7185
2597.64	2.99885	3882.63	44.9032
2598.61	3.05533	3881.47	45.066
2599.57	3.11202	3880.31	45.1526
2600.54	3.16897	3879.15	45.1115
2601.5	3.22604	3877.98	44.9004
2602.47	3.28331	3876.82	44.4903
2603.43	3.34075	3875.66	43.869
2604.39	3.39841	3874.5	43.0451
2605.36	3.45619	3873.33	42.0489
2606.32	3.51412	3872.17	40.9267
2607.29	3.57221	3871	39.7375
2608.25	3.63045	3869.84	38.5426
2609.22	3.6889	3868.68	37.4014
2610.18	3.74744	3867.51	36.3593
2611.14	3.80613	3866.35	35.4475
2612.11	3.86498	3865.18	34.6773
2613.07	3.92403	3864.02	34.0477
2614.04	3.98319	3862.85	33.5482
2615	4.0425	3861.69	33.1619
2615.97	4.10197	3860.52	32.8697
2616.93	4.16161	3859.36	32.6492
2617.89	4.22148	3858.19	32.4824
2618.86	4.28146	3857.02	32.3569
2619.82	4.34161	3855.86	32.2718
2620.79	4.40193	3854.69	32.2334
2621.75	4.46243	3853.52	32.2559
2622.72	4.52317	3852.35	32.3531
2623.68	4.58403	3851.19	32.5335
2624.64	4.64507	3850.02	32.7962
2625.61	4.70629	3848.85	33.1267
2626.57	4.76774	3847.68	33.5003
2627.54	4.82931	3846.51	33.892
2628.5	4.89104	3845.35	34.2841
2629.46	4.95295	3844.18	34.6663
2630.43	5.0151	3843.01	35.0259
2631.39	5.07734	3841.84	35.3485
2632.36	5.13976	3840.67	35.6149
2633.32	5.20235	3839.5	35.8066
2634.29	5.26518	3838.33	35.906
2635.25	5.32812	3837.16	35.8989
2636.21	5.39124	3835.99	35.779
2637.18	5.45454	3834.82	35.5525
2638.14	5.51808	3833.65	35.2364
2639.11	5.58173	3832.48	34.8514
2640.07	5.64556	3831.31	34.4163
2641.03	5.70957	3830.13	33.9479
2642	5.77382	3828.96	33.4661
2642.96	5.83818	3827.79	32.9947
2643.93	5.90272	3826.62	32.5637
2644.89	5.96743	3825.45	32.2085
2645.86	6.03233	3824.27	31.9688
2646.82	6.09747	3823.1	31.8808
2647.78	6.16273	3821.93	31.9736
2648.75	6.22816	3820.75	32.2629
2649.71	6.29377	3819.58	32.752
2650.68	6.35963	3818.41	33.4251
2651.64	6.42559	3817.23	34.2552
2652.61	6.49173	3816.06	35.204
2653.57	6.55804	3814.88	36.2312
2654.53	6.6246	3813.71	37.2936
2655.5	6.69125	3812.53	38.3504
2656.46	6.75807	3811.36	39.3668
2657.43	6.82506	3810.18	40.3203
2658.39	6.89228	3809.01	41.2009
2659.36	6.9596	3807.83	42.0158
2660.32	7.02709	3806.66	42.7746
2661.28	7.09473	3805.48	43.4937
2662.25	7.1626	3804.3	44.1867
2663.21	7.23055	3803.13	44.8585
2664.18	7.29865	3801.95	45.5062
2665.14	7.36688	3800.77	46.1188
2666.11	7.43526	3799.59	46.6806
2667.07	7.50383	3798.42	47.1765
2668.03	7.57245	3797.24	47.5888
2669	7.64119	3796.06	47.9023
2669.96	7.71005	3794.88	48.1084
2670.93	7.77908	3793.7	48.2059
2671.89	7.84815	3792.52	48.2019
2672.86	7.91732	3791.35	48.11
2673.82	7.98658	3790.17	47.948
2674.78	8.05593	3788.99	47.7342
2675.75	8.12544	3787.81	47.4889
2676.71	8.19496	3786.63	47.228
2677.68	8.26456	3785.45	46.9642
2678.64	8.33422	3784.27	46.7061
2679.6	8.40396	3783.09	46.4602
2680.57	8.47384	3781.91	46.2318
2681.53	8.5437	3780.72	46.0218
2682.5	8.61361	3779.54	45.8235
2683.46	8.68357	3778.36	45.6213
2684.43	8.75366	3777.18	45.39
2685.39	8.82372	3776	45.1032
2686.35	8.89382	3774.82	44.7434
2687.32	8.96396	3773.63	44.3011
2688.28	9.03421	3772.45	43.7751
2689.25	9.10442	3771.27	43.1694
2690.21	9.17467	3770.08	42.4935
2691.18	9.24495	3768.9	41.7614
2692.14	9.31533	3767.72	40.9893
2693.1	9.38565	3766.53	40.1945
2694.07	9.456	3765.35	39.3933
2695.03	9.52636	3764.17	38.603
2696	9.5968	3762.98	37.8478
2696.96	9.66718	3761.8	37.1529
2697.93	9.73757	3760.61	36.5422
2698.89	9.80797	3759.43	36.0385
2699.85	9.87844	3758.24	35.66
2700.82	9.94883	3757.05	35.4212
2701.78	10.0192	3755.87	35.3277
2702.75	10.0896	3754.68	35.3692
2703.71	10.16	3753.5	35.52
2704.68	10.2305	3752.31	35.7441
2705.64	10.3008	3751.12	35.9995
2706.6	10.3712	3749.94	36.2428
2707.57	10.4415	3748.75	36.4362
2708.53	10.5119	3747.56	36.5517
2709.5	10.5822	3746.37	36.577
2710.46	10.6525	3745.18	36.5106
2711.42	10.7227	3744	36.359
2712.39	10.7931	3742.81	36.1317
2713.35	10.8632	3741.62	35.8441
2714.32	10.9334	3740.43	35.5169
2715.28	11.0036	3739.24	35.1722
2716.25	11.0737	3738.05	34.8315
2717.21	11.1438	3736.86	34.5157
2718.17	11.2139	3735.67	34.2434
2719.14	11.284	3734.48	34.0299
2720.1	11.3541	3733.29	33.8877
2721.07	11.4242	3732.1	33.8266
2722.03	11.4942	3730.91	33.8534
2722.99	11.5642	3729.72	33.9706
2723.96	11.6343	3728.53	34.1765
2724.92	11.7044	3727.34	34.469
2725.89	11.7744	3726.14	34.8445
2726.85	11.8445	3724.95	35.2977
2727.82	11.9145	3723.76	35.8237
2728.78	11.9847	3722.57	36.4196
2729.74	12.0548	3721.38	37.0882
2730.71	12.1249	3720.18	37.8354
2731.67	12.1951	3718.99	38.6663
2732.64	12.2653	3717.8	39.5789
2733.6	12.3355	3716.6	40.5636
2734.57	12.4058	3715.41	41.6062
2735.53	12.4761	3714.21	42.6861
2736.49	12.5464	3713.02	43.7817
2737.46	12.6168	3711.83	44.8739
2738.42	12.6873	3710.63	45.9546
2739.39	12.7578	3709.44	47.0287
2740.35	12.8283	3708.24	48.1024
2741.32	12.8989	3707.04	49.1763
2742.28	12.9695	3705.85	50.2408
2743.24	13.0401	3704.65	51.2767
2744.21	13.1107	3703.46	52.256
2745.17	13.1813	3702.26	53.1469
2746.14	13.252	3701.06	53.9201
2747.1	13.3225	3699.87	54.5543
2748.07	13.3931	3698.67	55.047
2749.03	13.4637	3697.47	55.4058
2749.99	13.5343	3696.27	55.6428
2750.96	13.6049	3695.08	55.7691
2751.92	13.6754	3693.88	55.7975
2752.89	13.746	3692.68	55.7446
2753.85	13.8166	3691.48	55.6316
2754.82	13.8871	3690.28	55.4803
2755.78	13.9577	3689.08	55.3122
2756.74	14.0282	3687.88	55.1465
2757.71	14.0989	3686.69	54.9957
2758.67	14.1695	3685.49	54.8665
2759.64	14.2402	3684.29	54.7636
2760.6	14.311	3683.08	54.6872
2761.56	14.3818	3681.88	54.633
2762.53	14.4527	3680.68	54.5969
2763.49	14.5237	3679.48	54.5795
2764.46	14.5948	3678.28	54.5812
2765.42	14.666	3677.08	54.5976
2766.39	14.7374	3675.88	54.6187
2767.35	14.8089	3674.68	54.6351
2768.31	14.8806	3673.47	54.644
2769.28	14.9524	3672.27	54.6528
2770.24	15.0245	3671.07	54.673
2771.21	15.0968	3669.87	54.7215
2772.17	15.1692	3668.66	54.822
2773.14	15.2419	3667.46	55.0039
2774.1	15.3149	3666.26	55.2953
2775.06	15.3881	3665.05	55.7151
2776.03	15.4616	3663.85	56.2715
2776.99	15.5352	3662.65	56.9631
2777.96	15.6093	3661.44	57.7833
2778.92	15.6835	3660.24	58.7186
2779.89	15.758	3659.03	59.752
2780.85	15.8328	3657.83	60.8666
2781.81	15.9079	3656.62	62.0494
2782.78	15.9833	3655.42	63.2891
2783.74	16.0589	3654.21	64.576
2784.71	16.1348	3653	65.8908
2785.67	16.211	3651.8	67.2032
2786.64	16.2875	3650.59	68.4828
2787.6	16.3643	3649.38	69.6919
2788.56	16.4413	3648.17	70.7991
2789.53	16.5185	3646.97	71.7773
2790.49	16.5961	3645.76	72.6232
2791.46	16.6739	3644.55	73.3538
2792.42	16.752	3643.34	73.9997
2793.38	16.8302	3642.14	74.5993
2794.35	16.9088	3640.93	75.1832
2795.31	16.9876	3639.72	75.773
2796.28	17.0666	3638.51	76.374
2797.24	17.1458	3637.3	76.9841
2798.2	17.2252	3636.09	77.5948
2799.17	17.3047	3634.88	78.1972
2800.13	17.3845	3633.67	78.7827
2801.1	17.4644	3632.46	79.3505
2802.06	17.5444	3631.25	79.909
2803.03	17.6246	3630.04	80.4764
2803.99	17.7049	3628.83	81.07
2804.95	17.7852	3627.62	81.7081
2805.92	17.8656	3626.41	82.4146
2806.88	17.946	3625.19	83.2197
2807.85	18.0266	3623.98	84.1549
2808.81	18.1071	3622.77	85.2435
2809.78	18.1876	3621.56	86.499
2810.74	18.2681	3620.34	87.9229
2811.7	18.3486	3619.13	89.5107
2812.67	18.429	3617.92	91.2503
2813.63	18.5092	3616.71	93.1233
2814.6	18.5894	3615.49	95.1183
2815.56	18.6696	3614.28	97.2248
2816.53	18.7495	3613.06	99.4357
2817.49	18.8293	3611.85	101.75
2818.45	18.909	3610.63	104.164
2819.42	18.9884	3609.42	106.678
2820.38	19.0678	3608.2	109.287
2821.35	19.1469	3606.99	111.994
2822.31	19.2258	3605.77	114.8
2823.28	19.3045	3604.56	117.721
2824.24	19.3831	3603.34	120.759
2825.2	19.4614	3602.12	123.925
2826.17	19.5395	3600.91	127.224
2827.13	19.6173	3599.69	130.647
2828.1	19.6951	3598.47	134.184
2829.06	19.7725	3597.26	137.81
2830.03	19.8498	3596.04	141.509
2830.99	19.9269	3594.82	145.255
2831.95	20.0038	3593.6	149.039
2832.92	20.0805	3592.38	152.863
2833.88	20.157	3591.17	156.733
2834.85	20.2334	3589.95	160.667
2835.81	20.3097	3588.73	164.685
2836.78	20.3858	3587.51	168.801
2837.74	20.4617	3586.29	173.026
2838.7	20.5375	3585.07	177.35
2839.67	20.6133	3583.85	181.754
2840.63	20.6889	3582.63	186.203
2841.6	20.7645	3581.41	190.678
2842.56	20.8399	3580.19	195.155
2843.52	20.9152	3578.97	199.619
2844.49	20.9906	3577.75	204.068
2845.45	21.0658	3576.52	208.496
2846.42	21.1409	3575.3	212.895
2847.38	21.216	3574.08	217.24
2848.34	21.2911	3572.86	221.492
2849.31	21.3662	3571.64	225.603
2850.27	21.4412	3570.41	229.528
2851.24	21.5161	3569.19	233.236
2852.2	21.591	3567.97	236.713
2853.17	21.6659	3566.74	239.953
2854.13	21.7408	3565.52	242.978
2855.09	21.8156	3564.3	245.815
2856.06	21.8903	3563.07	248.49
2857.02	21.9651	3561.85	251.041
2857.99	22.0398	3560.62	253.497
2858.95	22.1144	3559.4	255.889
2859.92	22.1889	3558.17	258.246
2860.88	22.2634	3556.95	260.601
2861.84	22.3379	3555.72	262.969
2862.81	22.4121	3554.5	265.357
2863.77	22.4863	3553.27	267.757
2864.74	22.5604	3552.04	270.168
2865.7	22.6344	3550.82	272.587
2866.67	22.7082	3549.59	275.017
2867.63	22.7819	3548.36	277.467
2868.59	22.8553	3547.13	279.963
2869.56	22.9287	3545.91	282.538
2870.52	23.0018	3544.68	285.227
2871.49	23.0747	3543.45	288.063
2872.45	23.1474	3542.22	291.077
2873.42	23.2199	3540.99	294.308
2874.38	23.292	3539.76	297.774
2875.34	23.3639	3538.54	301.493
2876.31	23.4355	3537.31	305.459
2877.27	23.5068	3536.08	309.661
2878.24	23.5778	3534.85	314.067
2879.2	23.6484	3533.62	318.639
2880.16	23.7187	3532.39	323.323
2881.13	23.7886	3531.16	328.068
2882.09	23.8583	3529.92	332.829
2883.06	23.9274	3528.69	337.554
2884.02	23.9962	3527.46	342.208
2884.99	24.0645	3526.23	346.755
2885.95	24.1325	3525	351.162
2886.91	24.2	3523.77	355.422
2887.88	24.267	3522.53	359.524
2888.84	24.3336	3521.3	363.468
2889.81	24.3998	3520.07	367.265
2890.77	24.4655	3518.83	370.916
2891.74	24.5307	3517.6	374.417
2892.7	24.5954	3516.37	377.765
2893.66	24.6597	3515.13	380.956
2894.63	24.7234	3513.9	383.998
2895.59	24.7866	3512.67	386.907
2896.56	24.8493	3511.43	389.722
2897.52	24.9114	3510.2	392.484
2898.49	24.9732	3508.96	395.25
2899.45	25.0343	3507.72	398.062
2900.41	25.095	3506.49	400.953
2901.38	25.1551	3505.25	403.931
2902.34	25.2148	3504.02	407.001
2903.31	25.2739	3502.78	410.159
2904.27	25.3326	3501.54	413.417
2905.24	25.3907	3500.31	416.79
2906.2	25.4484	3499.07	420.314
2907.16	25.5057	3497.83	424.03
2908.13	25.5625	3496.59	427.992
2909.09	25.6187	3495.36	432.252
2910.06	25.6746	3494.12	436.864
2911.02	25.73	3492.88	441.861
2911.99	25.7849	3491.64	447.244
2912.95	25.8394	3490.4	453.008
2913.91	25.8935	3489.16	459.115
2914.88	25.9471	3487.92	465.515
2915.84	26.0003	3486.68	472.143
2916.81	26.0531	3485.44	478.912
2917.77	26.1055	3484.2	485.756
2918.73	26.1574	3482.96	492.615
2919.7	26.2091	3481.72	499.435
2920.66	26.2603	3480.48	506.195
2921.63	26.3111	3479.24	512.874
2922.59	26.3616	3478	519.469
2923.56	26.4117	3476.76	525.995
2924.52	26.4615	3475.51	532.461
2925.48	26.5109	3474.27	538.869
2926.45	26.56	3473.03	545.214
2927.41	26.6088	3471.79	551.494
2928.38	26.6572	3470.54	557.692
2929.34	26.7053	3469.3	563.797
2930.3	26.7531	3468.06	569.807
2931.27	26.8006	3466.81	575.709
2932.23	26.8477	3465.57	581.508
2933.2	26.8945	3464.32	587.189
2934.16	26.941	3463.08	592.742
2935.13	26.9871	3461.83	598.14
2936.09	27.033	3460.59	603.366
2937.05	27.0786	3459.34	608.406
2938.02	27.1238	3458.1	613.263
2938.98	27.1687	3456.85	617.961
2939.95	27.2133	3455.61	622.538
2940.91	27.2575	3454.36	627.047
2941.88	27.3014	3453.11	631.54
2942.84	27.3449	3451.87	636.055
2943.8	27.3881	3450.62	640.626
2944.77	27.431	3449.37	645.276
2945.73	27.4734	3448.12	650.008
2946.7	27.5155	3446.88	654.807
2947.66	27.5573	3445.63	659.661
2948.63	27.5986	3444.38	664.567
2949.59	27.6396	3443.13	669.529
2950.55	27.6801	3441.88	674.55
2951.52	27.7203	3440.63	679.632
2952.48	27.76	3439.38	684.772
2953.45	27.7994	3438.13	689.949
2954.41	27.8383	3436.88	695.142
2955.38	27.8768	3435.63	700.318
2956.34	27.9149	3434.38	705.442
2957.3	27.9525	3433.13	710.512
2958.27	27.9898	3431.88	715.541
2959.23	28.0266	3430.63	720.571
2960.2	28.063	3429.38	725.667
2961.16	28.099	3428.13	730.887
2962.12	28.1346	3426.87	736.287
2963.09	28.1698	3425.62	741.906
2964.05	28.2047	3424.37	747.764
2965.02	28.2392	3423.12	753.85
2965.98	28.2734	3421.86	760.13
2966.95	28.3073	3420.61	766.563
2967.91	28.3409	3419.36	773.114
2968.88	28.3742	3418.1	779.75
2969.84	28.4073	3416.85	786.447
2970.8	28.4402	3415.59	793.192
2971.77	28.4728	3414.34	799.957
2972.73	28.5053	3413.08	806.745
2973.7	28.5377	3411.83	813.531
2974.66	28.5699	3410.57	820.317
2975.62	28.602	3409.32	827.11
2976.59	28.634	3408.06	833.916
2977.55	28.666	3406.81	840.76
2978.52	28.6979	3405.55	847.649
2979.48	28.7297	3404.29	854.602
2980.45	28.7616	3403.04	861.603
2981.41	28.7935	3401.78	868.631
2982.37	28.8255	3400.52	875.655
2983.34	28.8575	3399.26	882.648
2984.3	28.8895	3398	889.609
2985.27	28.9218	3396.75	896.51
2986.23	28.9541	3395.49	903.358
2987.2	28.9865	3394.23	910.139
2988.16	29.0191	3392.97	916.852
2989.12	29.0519	3391.71	923.513
2990.09	29.0849	3390.45	930.141
2991.05	29.118	3389.19	936.776
2992.02	29.1514	3387.93	943.479
2992.98	29.1849	3386.67	950.321
2993.95	29.2188	3385.41	957.361
2994.91	29.2528	3384.15	964.646
2995.87	29.2871	3382.89	972.195
2996.84	29.3216	3381.63	980.001
2997.8	29.3564	3380.37	988.024
2998.77	29.3915	3379.1	996.217
2999.73	29.4269	3377.84	1004.53
3000.69	29.4625	3376.58	1012.88
3001.66	29.4985	3375.32	1021.2
3002.62	29.5347	3374.05	1029.45
3003.59	29.5713	3372.79	1037.57
3004.55	29.6081	3371.53	1045.5
3005.52	29.6453	3370.26	1053.2
3006.48	29.6827	3369	1060.64
3007.44	29.7204	3367.73	1067.79
3008.41	29.7584	3366.47	1074.65
3009.37	29.7967	3365.2	1081.22
3010.34	29.8352	3363.94	1087.52
3011.3	29.874	3362.67	1093.55
3012.26	29.9129	3361.41	1099.36
3013.23	29.9522	3360.14	1104.94
3014.19	29.9917	3358.88	1110.28
3015.16	30.0313	3357.61	1115.36
3016.12	30.0712	3356.34	1120.16
3017.09	30.1112	3355.08	1124.61
3018.05	30.1515	3353.81	1128.66
3019.01	30.1918	3352.54	1132.27
3019.98	30.2323	3351.27	1135.38
3020.94	30.2729	3350	1137.92
3021.91	30.3136	3348.74	1139.87
3022.87	30.3544	3347.47	1141.19
3023.84	30.3953	3346.2	1141.86
3024.8	30.4362	3344.93	1141.9
3025.76	30.4772	3343.66	1141.31
3026.73	30.5182	3342.39	1140.13
3027.69	30.5592	3341.12	1138.42
3028.66	30.6001	3339.85	1136.23
3029.62	30.6411	3338.58	1133.63
3030.59	30.682	3337.31	1130.69
3031.55	30.723	3336.04	1127.44
3032.51	30.7638	3334.77	1123.91
3033.48	30.8045	3333.5	1120.11
3034.44	30.8452	3332.22	1116.02
3035.41	30.8858	3330.95	1111.59
3036.37	30.9263	3329.68	1106.8
3037.34	30.9667	3328.41	1101.6
3038.3	31.007	3327.13	1095.99
3039.26	31.0473	3325.86	1089.97
3040.23	31.0874	3324.59	1083.56
3041.19	31.1274	3323.31	1076.81
3042.16	31.1674	3322.04	1069.77
3043.12	31.2073	3320.77	1062.53
3044.09	31.2471	3319.49	1055.13
3045.05	31.2867	3318.22	1047.66
3046.01	31.3264	3316.94	1040.17
3046.98	31.366	3315.67	1032.71
3047.94	31.4054	3314.39	1025.29
3048.91	31.4449	3313.12	1017.93
3049.87	31.4842	3311.84	1010.64
3050.83	31.5236	3310.56	1003.39
3051.8	31.5629	3309.29	996.161
3052.76	31.6021	3308.01	988.929
3053.73	31.6412	3306.73	981.635
3054.69	31.6804	3305.46	974.236
3055.66	31.7195	3304.18	966.685
3056.62	31.7586	3302.9	958.936
3057.58	31.7976	3301.62	950.967
3058.55	31.8366	3300.34	942.768
3059.51	31.8756	3299.06	934.349
3060.48	31.9145	3297.79	925.722
3061.44	31.9534	3296.51	916.914
3062.41	31.9923	3295.23	907.939
3063.37	32.0312	3293.95	898.806
3064.33	32.07	3292.67	889.542
3065.3	32.1088	3291.39	880.172
3066.26	32.1476	3290.11	870.731
3067.23	32.1864	3288.82	861.261
3068.19	32.2252	3287.54	851.825
3069.16	32.264	3286.26	842.482
3070.12	32.3027	3284.98	833.28
3071.08	32.3415	3283.7	824.235
3072.05	32.3802	3282.42	815.351
3073.01	32.419	3281.13	806.591
3073.98	32.4577	3279.85	797.919
3074.94	32.4965	3278.57	789.266
3075.91	32.5353	3277.28	780.599
3076.87	32.5741	3276	771.905
3077.83	32.6129	3274.72	763.212
3078.8	32.6517	3273.43	754.552
3079.76	32.6905	3272.15	745.987
3080.73	32.7294	3270.86	737.601
3081.69	32.7682	3269.58	729.439
3082.65	32.8071	3268.29	721.541
3083.62	32.846	3267.01	713.909
3084.58	32.8849	3265.72	706.516
3085.55	32.9238	3264.44	699.329
3086.51	32.9627	3263.15	692.295
3087.47	33.0016	3261.86	685.348
3088.44	33.0405	3260.58	678.439
3089.4	33.0795	3259.29	671.503
3090.37	33.1184	3258	664.518
3091.33	33.1574	3256.71	657.458
3092.3	33.1964	3255.43	650.312
3093.26	33.2354	3254.14	643.091
3094.22	33.2743	3252.85	635.836
3095.19	33.3133	3251.56	628.577
3096.15	33.3523	3250.27	621.362
3097.12	33.3914	3248.98	614.225
3098.08	33.4304	3247.69	607.176
3099.05	33.4695	3246.4	600.223
3100.01	33.5085	3245.11	593.335
3100.97	33.5476	3243.82	586.512
3101.94	33.5867	3242.53	579.733
3102.9	33.6258	3241.24	572.997
3103.87	33.6649	3239.95	566.303
3104.83	33.704	3238.66	559.659
3105.8	33.7431	3237.37	553.064
3106.76	33.7822	3236.07	546.51
3107.72	33.8214	3234.78	539.968
3108.69	33.8605	3233.49	533.419
3109.65	33.8997	3232.2	526.835
3110.62	33.9388	3230.9	520.211
3111.58	33.978	3229.61	513.57
3112.55	34.0172	3228.31	506.92
3113.51	34.0564	3227.02	500.3
3114.47	34.0956	3225.73	493.745
3115.44	34.1349	3224.43	487.283
3116.4	34.1741	3223.14	480.942
3117.37	34.2135	3221.84	474.738
3118.33	34.2529	3220.55	468.686
3119.3	34.2922	3219.25	462.822
3120.26	34.3316	3217.96	457.162
3121.22	34.3711	3216.66	451.735
3122.19	34.4106	3215.36	446.568
3123.15	34.4501	3214.07	441.662
3124.12	34.4896	3212.77	437
3125.08	34.5292	3211.47	432.553
3126.05	34.5688	3210.17	428.259
3127.01	34.6084	3208.88	424.062
3127.97	34.6479	3207.58	419.909
3128.94	34.6876	3206.28	415.764
3129.9	34.7272	3204.98	411.614
3130.87	34.7668	3203.68	407.464
3131.83	34.8064	3202.38	403.323
3132.79	34.846	3201.08	399.196
3133.76	34.8857	3199.78	395.084
3134.72	34.9253	3198.48	390.972
3135.69	34.9649	3197.18	386.833
3136.65	35.0046	3195.88	382.643
3137.61	35.0442	3194.58	378.374
3138.58	35.0839	3193.28	374.006
3139.54	35.1236	3191.98	369.524
3140.51	35.1632	3190.68	364.932
3141.47	35.2029	3189.37	360.238
3142.44	35.2426	3188.07	355.477
3143.4	35.2822	3186.77	350.684
3144.36	35.3219	3185.47	345.911
3145.33	35.3616	3184.16	341.201
3146.29	35.4012	3182.86	336.605
3147.26	35.4409	3181.56	332.145
3148.22	35.4805	3180.25	327.842
3149.19	35.5202	3178.95	323.707
3150.15	35.5598	3177.64	319.733
3151.11	35.5994	3176.34	315.923
3152.08	35.639	3175.03	312.278
3153.04	35.6785	3173.73	308.798
3154.01	35.718	3172.42	305.479
3154.97	35.7576	3171.12	302.309
3155.94	35.797	3169.81	299.269
3156.9	35.8364	3168.5	296.341
3157.86	35.8758	3167.2	293.493
3158.83	35.9152	3165.89	290.7
3159.79	35.9545	3164.58	287.925
3160.76	35.9938	3163.27	285.14
3161.72	36.033	3161.97	282.313
3162.69	36.0722	3160.66	279.415
3163.65	36.1113	3159.35	276.427
3164.61	36.1504	3158.04	273.346
3165.58	36.1894	3156.73	270.19
3166.54	36.2283	3155.42	266.987
3167.51	36.2673	3154.11	263.771
3168.47	36.3062	3152.8	260.558
3169.43	36.345	3151.49	257.36
3170.4	36.3837	3150.18	254.163
3171.36	36.4225	3148.87	250.952
3172.33	36.4612	3147.56	247.701
3173.29	36.4998	3146.25	244.397
3174.26	36.5384	3144.94	241.046
3175.22	36.577	3143.62	237.665
3176.18	36.6156	3142.31	234.273
3177.15	36.654	3141	230.893
3178.11	36.6925	3139.69	227.537
3179.08	36.7309	3138.37	224.223
3180.04	36.7692	3137.06	220.983
3181.01	36.8075	3135.75	217.848
3181.97	36.8458	3134.43	214.867
3182.93	36.884	3133.12	212.079
3183.9	36.9222	3131.8	209.517
3184.86	36.9603	3130.49	207.197
3185.83	36.9983	3129.18	205.111
3186.79	37.0364	3127.86	203.234
3187.76	37.0743	3126.54	201.526
3188.72	37.1122	3125.23	199.941
3189.68	37.15	3123.91	198.443
3190.65	37.1877	3122.6	196.992
3191.61	37.2254	3121.28	195.554
3192.58	37.263	3119.96	194.092
3193.54	37.3005	3118.65	192.569
3194.51	37.338	3117.33	190.944
3195.47	37.3754	3116.01	189.193
3196.43	37.4127	3114.69	187.299
3197.4	37.4499	3113.37	185.263
3198.36	37.4871	3112.05	183.102
3199.33	37.5242	3110.74	180.842
3200.29	37.5612	3109.42	178.519
3201.26	37.5981	3108.1	176.174
3202.22	37.635	3106.78	173.848
3203.18	37.6717	3105.46	171.582
3204.15	37.7084	3104.14	169.402
3205.11	37.745	3102.82	167.334
3206.08	37.7815	3101.49	165.388
3207.04	37.818	3100.17	163.565
3208	37.8544	3098.85	161.853
3208.97	37.8907	3097.53	160.233
3209.93	37.9269	3096.21	158.694
3210.9	37.9631	3094.88	157.223
3211.86	37.9991	3093.56	155.809
3212.83	38.0352	3092.24	154.435
3213.79	38.0711	3090.92	153.079
3214.75	38.1069	3089.59	151.713
3215.72	38.1427	3088.27	150.311
3216.68	38.1785	3086.94	148.853
3217.65	38.2142	3085.62	147.329
3218.61	38.2498	3084.3	145.747
3219.57	38.2853	3082.97	144.131
3220.54	38.3208	3081.65	142.523
3221.5	38.3562	3080.32	140.952
3222.47	38.3916	3078.99	139.437
3223.43	38.4269	3077.67	137.978
3224.4	38.4621	3076.34	136.564
3225.36	38.4973	3075.01	135.175
3226.32	38.5324	3073.69	133.784
3227.29	38.5675	3072.36	132.359
3228.25	38.6025	3071.03	130.868
3229.22	38.6374	3069.7	129.286
3230.18	38.6723	3068.38	127.593
3231.15	38.7072	3067.05	125.78
3232.11	38.742	3065.72	123.852
3233.07	38.7768	3064.39	121.836
3234.04	38.8115	3063.06	119.773
3235	38.8462	3061.73	117.716
3235.97	38.8809	3060.4	115.713
3236.93	38.9156	3059.07	113.81
3237.9	38.9502	3057.74	112.039
3238.86	38.9847	3056.41	110.43
3239.82	39.0193	3055.08	109.005
3240.79	39.0538	3053.75	107.777
3241.75	39.0883	3052.42	106.746
3242.72	39.1228	3051.08	105.9
3243.68	39.1572	3049.75	105.214
3244.65	39.1916	3048.42	104.649
3245.61	39.2259	3047.09	104.152
3246.57	39.2602	3045.75	103.658
3247.54	39.2945	3044.42	103.106
3248.5	39.3287	3043.09	102.445
3249.47	39.3629	3041.75	101.645
3250.43	39.3971	3040.42	100.693
3251.39	39.4311	3039.08	99.594
3252.36	39.4652	3037.75	98.3659
3253.32	39.4991	3036.41	97.0345
3254.29	39.5331	3035.08	95.6235
3255.25	39.567	3033.74	94.1449
3256.22	39.6008	3032.41	92.5993
3257.18	39.6345	3031.07	90.9751
3258.14	39.6682	3029.73	89.254
3259.11	39.7018	3028.4	87.4178
3260.07	39.7353	3027.06	85.4552
3261.04	39.7688	3025.72	83.3721
3262	39.8021	3024.38	81.1998
3262.97	39.8354	3023.04	78.9858
3263.93	39.8686	3021.71	76.7836
3264.89	39.9016	3020.37	74.6505
3265.86	39.9346	3019.03	72.6492
3266.82	39.9674	3017.69	70.8317
3267.79	40.0001	3016.35	69.2313
3268.75	40.0326	3015.01	67.8617
3269.72	40.065	3013.67	66.7183
3270.68	40.0973	3012.33	65.7855
3271.64	40.1294	3010.99	65.0511
3272.61	40.1613	3009.65	64.4987
3273.57	40.1931	3008.31	64.109
3274.54	40.2247	3006.97	63.8647
3275.5	40.2561	3005.62	63.7387
3276.47	40.2874	3004.28	63.6984
3277.43	40.3184	3002.94	63.697
3278.39	40.3493	3001.6	63.6845
3279.36	40.3799	3000.25	63.6136
3280.32	40.4103	2998.91	63.4465
3281.29	40.4404	2997.57	63.1652
3282.25	40.4704	2996.22	62.7769
3283.22	40.5001	2994.88	62.3039
3284.18	40.5295	2993.53	61.7761
3285.14	40.5587	2992.19	61.2249
3286.11	40.5875	2990.84	60.6772
3287.07	40.6162	2989.5	60.1507
3288.04	40.6445	2988.15	59.6524
3289	40.6724	2986.81	59.179
3289.96	40.7001	2985.46	58.7252
3290.93	40.7275	2984.11	58.2864
3291.89	40.7545	2982.77	57.8586
3292.86	40.7811	2981.42	57.436
3293.82	40.8074	2980.07	57.014
3294.79	40.8334	2978.72	56.5886
3295.75	40.8589	2977.38	56.1539
3296.71	40.884	2976.03	55.7019
3297.68	40.9087	2974.68	55.2319
3298.64	40.9331	2973.33	54.7533
3299.61	40.9569	2971.98	54.2879
3300.57	40.9804	2970.63	53.8618
3301.53	41.0034	2969.28	53.5072
3302.5	41.026	2967.93	53.2609
3303.46	41.0481	2966.58	53.1593
3304.43	41.0697	2965.23	53.2291
3305.39	41.0908	2963.88	53.4795
3306.36	41.1115	2962.53	53.9018
3307.32	41.1317	2961.17	54.4781
3308.28	41.1513	2959.82	55.1769
3309.25	41.1705	2958.47	55.9554
3310.21	41.1891	2957.12	56.7593
3311.18	41.2072	2955.77	57.5339
3312.14	41.2248	2954.41	58.2268
3313.11	41.2419	2953.06	58.7831
3314.07	41.2584	2951.71	59.1541
3315.03	41.2744	2950.35	59.3011
3316	41.2898	2949	59.2075
3316.96	41.3046	2947.64	58.8812
3317.93	41.3189	2946.29	58.3475
3318.89	41.3326	2944.93	57.6449
3319.86	41.3458	2943.58	56.8191
3320.82	41.3583	2942.22	55.9176
3321.78	41.3703	2940.86	54.973
3322.75	41.3817	2939.51	54.0004
3323.71	41.3924	2938.15	53.0016
3324.68	41.4026	2936.79	51.9762
3325.64	41.4122	2935.44	50.9321
3326.61	41.4212	2934.08	49.8826
3327.57	41.4297	2932.72	48.8399
3328.53	41.4375	2931.36	47.8099
3329.5	41.4447	2930	46.7899
3330.46	41.4513	2928.65	45.7709
3331.43	41.4574	2927.29	44.7426
3332.39	41.4628	2925.93	43.6989
3333.36	41.4677	2924.57	42.6452
3334.32	41.4719	2923.21	41.6015
3335.28	41.4756	2921.85	40.6048
3336.25	41.4787	2920.49	39.703
3337.21	41.4811	2919.12	38.943
3338.18	41.483	2917.76	38.3573
3339.14	41.4843	2916.4	37.9553
3340.1	41.4851	2915.04	37.7308
3341.07	41.4852	2913.68	37.671
3342.03	41.4847	2912.32	37.7525
3343	41.4837	2910.95	37.9461
3343.96	41.4821	2909.59	38.2214
3344.93	41.4799	2908.23	38.5511
3345.89	41.4772	2906.86	38.9108
3346.85	41.4739	2905.5	39.2756
3347.82	41.47	2904.13	39.6133
3348.78	41.4656	2902.77	39.8875
3349.75	41.4606	2901.41	40.0657
3350.71	41.4551	2900.04	40.1199
3351.68	41.4491	2898.67	40.0273
3352.64	41.4425	2897.31	39.774
3353.6	41.4354	2895.94	39.3557
3354.57	41.4278	2894.58	38.7759
3355.53	41.4197	2893.21	38.0438
3356.5	41.4111	2891.84	37.1731
3357.46	41.4019	2890.48	36.1791
3358.43	41.3924	2889.11	35.0735
3359.39	41.3823	2887.74	33.8669
3360.35	41.3718	2886.37	32.5659
3361.32	41.3608	2885	31.1773
3362.28	41.3494	2883.63	29.7055
3363.25	41.3375	2882.26	28.1557
3364.21	41.3252	2880.9	26.5327
3365.18	41.3124	2879.53	24.8464
3366.14	41.2993	2878.16	23.1196
3367.1	41.2857	2876.79	21.3838
3368.07	41.2718	2875.42	19.6756
3369.03	41.2575	2874.04	18.0373
3370	41.2428	2872.67	16.5175
3370.96	41.2278	2871.3	15.1593
3371.92	41.2124	2869.93	13.9988
3372.89	41.1967	2868.56	13.0614
3373.85	41.1806	2867.18	12.3657
3374.82	41.1643	2865.81	11.9273
3375.78	41.1477	2864.44	11.7544
3376.74	41.1309	2863.07	11.8468
3377.71	41.1137	2861.69	12.1929
3378.67	41.0963	2860.32	12.7738
3379.64	41.0787	2858.94	13.5572
3380.6	41.0608	2857.57	14.4966
3381.57	41.0427	2856.19	15.5284
3382.53	41.0243	2854.82	16.5856
3383.49	41.0058	2853.44	17.6078
3384.46	40.9871	2852.07	18.5467
3385.42	40.9681	2850.69	19.3729
3386.39	40.949	2849.31	20.0782
3387.35	40.9297	2847.94	20.6695
3388.32	40.9103	2846.56	21.1655
3389.28	40.8907	2845.18	21.5931
3390.24	40.8709	2843.8	21.9761
3391.21	40.851	2842.43	22.3311
3392.17	40.831	2841.05	22.6651
3393.14	40.8108	2839.67	22.9782
3394.1	40.7904	2838.29	23.2675
3395.07	40.77	2836.91	23.5334
3396.03	40.7495	2835.53	23.7819
3396.99	40.7289	2834.15	24.0185
3397.96	40.7081	2832.77	24.2453
3398.92	40.6873	2831.39	24.4598
3399.89	40.6664	2830.01	24.6507
3400.85	40.6454	2828.63	24.7913
3401.82	40.6244	2827.25	24.8406
3402.78	40.6033	2825.87	24.7546
3403.74	40.5823	2824.48	24.4961
3404.71	40.5611	2823.1	24.0491
3405.67	40.54	2821.72	23.4258
3406.64	40.5188	2820.34	22.6638
3407.6	40.4976	2818.95	21.8176
3408.57	40.4764	2817.57	20.9546
3409.53	40.4552	2816.19	20.1432
3410.49	40.4339	2814.8	19.4426
3411.46	40.4127	2813.42	18.8954
3412.42	40.3915	2812.03	18.5261
3413.39	40.3703	2810.65	18.3405
3414.35	40.3491	2809.26	18.3325
3415.32	40.3279	2807.88	18.4923
3416.28	40.3068	2806.49	18.8025
3417.24	40.2856	2805.1	19.2374
3418.21	40.2644	2803.72	19.7616
3419.17	40.2433	2802.33	20.3389
3420.14	40.2222	2800.94	20.9325
3421.1	40.2011	2799.56	21.5027
3422.06	40.18	2798.17	22.0123
3423.03	40.1589	2796.78	22.427
3423.99	40.1379	2795.39	22.7288
3424.96	40.1168	2794	22.9232
3425.92	40.0958	2792.61	23.0382
3426.89	40.0748	2791.22	23.1202
3427.85	40.0537	2789.83	23.2278
3428.81	40.0326	2788.44	23.4259
3429.78	40.0115	2787.05	23.7705
3430.74	39.9904	2785.66	24.2974
3431.71	39.9693	2784.27	25.0155
3432.67	39.9481	2782.88	25.9063
3433.64	39.9269	2781.49	26.9303
3434.6	39.9056	2780.1	28.0304
3435.56	39.8843	2778.7	29.1386
3436.53	39.8629	2777.31	30.1842
3437.49	39.8414	2775.92	31.1023
3438.46	39.8199	2774.52	31.8357
3439.42	39.7983	2773.13	32.3321
3440.39	39.7766	2771.74	32.5465
3441.35	39.7549	2770.34	32.4417
3442.31	39.733	2768.95	31.9903
3443.28	39.7111	2767.55	31.1747
3444.24	39.689	2766.16	29.9969
3445.21	39.6669	2764.76	28.4798
3446.17	39.6446	2763.37	26.6774
3447.13	39.6223	2761.97	24.6795
3448.1	39.5997	2760.58	22.596
3449.06	39.5771	2759.18	20.5453
3450.03	39.5543	2757.78	18.6309
3450.99	39.5314	2756.38	16.9295
3451.96	39.5083	2754.99	15.4766
3452.92	39.485	2753.59	14.2648
3453.88	39.4616	2752.19	13.2539
3454.85	39.4381	2750.79	12.3888
3455.81	39.4143	2749.39	11.6129
3456.78	39.3904	2747.99	10.8369
3457.74	39.3663	2746.59	10.1276
3458.7	39.3421	2745.19	9.44723
3459.67	39.3176	2743.79	8.80656
3460.63	39.293	2742.39	8.23264
3461.6	39.2681	2740.99	7.73584
3462.56	39.2431	2739.59	7.33158
3463.53	39.2179	2738.19	7.04124
3464.49	39.1924	2736.79	6.89408
3465.45	39.1668	2735.39	6.92317
3466.42	39.1409	2733.98	7.15977
3467.38	39.1148	2732.58	7.63105
3468.35	39.0884	2731.18	8.34798
3469.31	39.0619	2729.78	9.30236
3470.28	39.0351	2728.37	10.4598
3471.24	39.008	2726.97	11.7577
3472.2	38.9807	2725.56	13.1128
3473.17	38.9532	2724.16	14.4275
3474.13	38.9255	2722.75	15.6063
3475.1	38.8975	2721.35	16.5644
3476.06	38.8692	2719.94	17.2354
3477.03	38.8408	2718.54	17.5862
3477.99	38.8121	2717.13	17.616
3478.95	38.7832	2715.72	17.3588
3479.92	38.7541	2714.32	16.8742
3480.88	38.7247	2712.91	16.2337
3481.85	38.6951	2711.5	15.5067
3482.81	38.6654	2710.1	14.7622
3483.78	38.6354	2708.69	14.0686
3484.74	38.6052	2707.28	13.4931
3485.7	38.5747	2706.09	13.0556
3486.67	38.5441	2704.7	12.8303
3487.63	38.5132	2703.31	12.8559
3488.6	38.4821	2701.93	13.1512
3489.56	38.4508	2700.54	13.7163
3490.53	38.4192	2699.15	14.5213
3491.49	38.3874	2697.76	15.5054
3492.45	38.3552	2696.37	16.5949
3493.42	38.3229	2694.98	17.7041
3494.38	38.2901	2693.59	18.7439
3495.35	38.2571	2692.21	19.6333
3496.31	38.2238	2690.82	20.3049
3497.27	38.1902	2689.43	20.7166
3498.24	38.1562	2688.04	20.8605
3499.2	38.1219	2686.64	20.7599
3500.17	38.0873	2685.25	20.4662
3501.13	38.0523	2683.86	20.0463
3502.1	38.0169	2682.47	19.5698
3503.06	37.9812	2681.08	19.0934
3504.02	37.9451	2679.69	18.655
3504.99	37.9085	2678.29	18.2706
3505.95	37.8716	2676.9	17.9376
3506.92	37.8343	2675.51	17.6359
3507.88	37.7966	2674.12	17.3371
3508.84	37.7585	2672.72	17.012
3509.81	37.7199	2671.33	16.6317
3510.77	37.6808	2669.94	16.1687
3511.74	37.6414	2668.54	15.5933
3512.7	37.6014	2667.15	14.8752
3513.67	37.5609	2665.75	13.9861
3514.63	37.5199	2664.36	12.9088
3515.59	37.4783	2662.96	11.6435
3516.56	37.4362	2661.57	10.2185
3517.52	37.3936	2660.17	8.68628
3518.49	37.3503	2658.77	7.11931
3519.45	37.3064	2657.38	5.59239
3520.42	37.2619	2655.98	4.1761
3521.38	37.2167	2654.58	2.92768
3522.34	37.1708	2653.18	1.8886
3523.31	37.1243	2651.79	1.07954
3524.27	37.077	2650.39	0.50185
3525.24	37.0289	2648.99	0.14635
3526.2	36.98	2647.59	0
3527.17	36.9303	2646.19	0.04934
3528.13	36.8798	2644.79	0.28097
3529.09	36.8284	2643.39	0.67825
3530.06	36.776	2641.99	1.22349
3531.02	36.7227	2640.59	1.89698
3531.99	36.6684	2639.19	2.6784
3532.95	36.6131	2637.79	3.54199
3533.92	36.5567	2636.39	4.46178
3534.88	36.4993	2634.99	5.41449
3535.84	36.4408	2633.59	6.3867
3536.81	36.3812	2632.19	7.37644
3537.77	36.3203	2630.79	8.39374
3538.74	36.2583	2629.38	9.45534
3539.7	36.1951	2627.98	10.5816
3540.66	36.1306	2626.58	11.7932
3541.63	36.0648	2625.17	13.1085
3542.59	35.9977	2623.77	14.5385
3543.56	35.9293	2622.37	16.0912
3544.52	35.8595	2620.96	17.7651
3545.49	35.7882	2619.56	19.5489
3546.45	35.7154	2618.15	21.4193
3547.41	35.6411	2616.75	23.3452
3548.38	35.5652	2615.34	25.2865
3549.34	35.4877	2613.94	27.2003
3550.31	35.4085	2612.53	29.0434
3551.27	35.3276	2611.13	30.769
3552.24	35.2448	2609.72	32.3369
3553.2	35.1602	2608.31	33.7136
3554.16	35.0738	2606.91	34.8711
3555.13	34.9854	2605.5	35.7851
3556.09	34.8949	2604.09	36.4473
3557.06	34.8024	2602.68	36.8705
3558.02	34.7079	2601.28	37.0874
3558.99	34.6112	2599.87	37.1415
3559.95	34.5122	2598.46	37.0815
3560.91	34.411	2597.05	36.9528
3561.88	34.3076	2595.64	36.7891
3562.84	34.2018	2594.23	36.6068
3563.81	34.0936	2592.82	36.4033
3564.77	33.9831	2591.41	36.1584
3565.74	33.8701	2590	35.8443
3566.7	33.7547	2588.59	35.4333
3567.66	33.6366	2587.18	34.9027
3568.63	33.5161	2585.77	34.2415
3569.59	33.393	2584.35	33.4553
3570.56	33.2672	2582.94	32.5604
3571.52	33.1386	2581.53	31.5801
3572.49	33.0074	2580.12	30.5382
3573.45	32.8734	2578.7	29.4483
3574.41	32.7366	2577.29	28.3138
3575.38	32.5969	2575.88	27.1306
3576.34	32.4541	2574.46	25.8959
3577.31	32.3086	2573.05	24.6071
3578.27	32.16	2571.63	23.2659
3579.23	32.0084	2570.22	21.8834
3580.2	31.8537	2568.81	20.4791
3581.16	31.696	2567.39	19.0846
3582.13	31.5351	2565.97	17.7378
3583.09	31.3712	2564.56	16.4666
3584.06	31.2039	2563.14	15.2947
3585.02	31.0335	2561.73	14.2359
3585.98	30.86	2560.31	13.3011
3586.95	30.6832	2558.89	12.4889
3587.91	30.503	2557.47	11.796
3588.88	30.3197	2556.06	11.2193
3589.84	30.1332	2554.64	10.7563
3590.8	29.9434	2553.22	10.4068
3591.77	29.7502	2551.8	10.1683
3592.73	29.5539	2550.38	10.0293
3593.7	29.3543	2548.96	9.96859
3594.66	29.1515	2547.54	9.96
3595.63	28.9455	2546.13	9.97804
3596.59	28.736	2544.71	10.0016
3597.55	28.5236	2543.29	10.0166
3598.52	28.3081	2541.86	10.0153
3599.48	28.0895	2540.44	9.99194
3600.45	27.8676	2539.02	9.93736
3601.41	27.643	2537.6	9.83827
3602.38	27.4154	2536.18	9.68161
3603.34	27.185	2534.76	9.46244
3604.3	26.9517	2533.33	9.183
3605.27	26.7154	2531.91	8.84914
3606.23	26.4766	2530.49	8.46958
3607.2	26.2351	2529.07	8.05852
3608.16	25.991	2527.64	7.63526
3609.12	25.7444	2526.22	7.21772
3610.09	25.4951	2524.79	6.82803
3611.05	25.2436	2523.37	6.49696
3612.02	24.9898	2521.95	6.26403
3612.98	24.7337	2520.52	6.17264
3613.95	24.4752	2519.09	6.2563
3614.91	24.2149	2517.67	6.53418
3615.88	23.9526	2516.24	7.00684
3616.84	23.6884	2514.82	7.6567
3617.8	23.422	2513.39	8.44768
3618.77	23.1542	2511.96	9.33783
3619.73	22.8848	2510.54	10.2939
3620.7	22.6137	2509.11	11.2978
3621.66	22.3409	2507.68	12.3477
3622.62	22.067	2506.25	13.4528
3623.59	21.7918	2504.82	14.63
3624.55	21.5154	2503.4	15.892
3625.52	21.2376	2501.97	17.24
3626.48	20.9592	2500.54	18.6605
3627.45	20.6798	2499.11	20.1281
3628.41	20.3996
3629.38	20.1184
3630.34	19.8369
3631.3	19.5549
3632.27	19.2725
3633.23	18.9897
3634.2	18.7065
3635.16	18.4233
3636.12	18.1402
3637.09	17.857
3638.05	17.5738
3639.02	17.291
3639.98	17.0085
3640.95	16.7264
3641.91	16.4446
3642.87	16.1635
3643.84	15.8831
3644.8	15.6035
3645.77	15.3243
3646.73	15.0463
3647.7	14.7692
3648.66	14.4932
3649.62	14.2181
3650.59	13.9444
3651.55	13.6721
3652.52	13.401
3653.48	13.1315
3654.45	12.8632
3655.41	12.5968
3656.37	12.332
3657.34	12.0691
3658.3	11.8077
3659.27	11.5485
3660.23	11.2913
3661.19	11.0361
3662.16	10.7831
3663.12	10.532
3664.09	10.2834
3665.05	10.0371
3666.01	9.79323
3666.98	9.55183
3667.94	9.31271
3668.91	9.07646
3669.87	8.84284
3670.84	8.61195
3671.8	8.38362
3672.76	8.15838
3673.73	7.93604
3674.69	7.71666
3675.66	7.50007
3676.62	7.28677
3677.59	7.07658
3678.55	6.86954
3679.51	6.66549
3680.48	6.4649
3681.44	6.26758
3682.41	6.07357
3683.37	5.88272
3684.34	5.69546
3685.3	5.51163
3686.26	5.33124
3687.23	5.15416
3688.19	4.98077
3689.16	4.81092
3690.12	4.64459
3691.09	4.48183
3692.05	4.32249
3693.01	4.16689
3693.98	4.01487
3694.94	3.86643
3695.91	3.72141
3696.87	3.58011
3697.84	3.44235
3698.8	3.30811
3699.76	3.17723
3700.73	3.04995
3701.69	2.9261
3702.66	2.80565
3703.62	2.68846
3704.59	2.57472
3705.55	2.46428
3706.51	2.35711
3707.48	2.25306
3708.44	2.15232
3709.41	2.05474
3710.37	1.96025
3711.33	1.86885
3712.3	1.78037
3713.26	1.69497
3714.23	1.61249
3715.19	1.5329
3716.16	1.45605
3717.12	1.38205
3718.08	1.31077
3719.05	1.24213
3720.01	1.17608
3720.98	1.1125
3721.94	1.05146
3722.91	0.99283
3723.87	0.93655
3724.83	0.88257
3725.8	0.83076
3726.76	0.78119
3727.73	0.73373
3728.69	0.68831
3729.66	0.64485
3730.62	0.60337
3731.58	0.56375
3732.55	0.52595
3733.51	0.48986
3734.48	0.45551
3735.44	0.4228
3736.4	0.39168
3737.37	0.36207
3738.33	0.33398
3739.3	0.30733
3740.26	0.28207
3741.23	0.25815
3742.19	0.23556
3743.15	0.21425
3744.12	0.19417
3745.08	0.17529
3746.05	0.15761
3747.01	0.14106
3747.97	0.12562
3748.94	0.11125
3749.9	0.09791
3750.87	0.08559
3751.83	0.07425
3752.8	0.06386
3753.76	0.05438
3754.72	0.04579
3755.69	0.03805
3756.65	0.03113
3757.62	0.025
3758.58	0.01963
3759.55	0.01499
3760.51	0.01104
3761.47	0.00775
3762.44	0.00509
3763.4	0.00301
3764.37	0.00149
3765.33	0.0005
3766.3	2e-05
3767.26	0
3768.22	0.00045
3769.19	0.00132
3770.15	0.0026
3771.12	0.00426
3772.08	0.00629
3773.05	0.00867
3774.01	0.01137
3774.97	0.01438
3775.94	0.01767
3776.9	0.02125
3777.87	0.02506
3778.83	0.0291
3779.8	0.03334
3780.76	0.03775
3781.72	0.04233
3782.69	0.04701
3783.65	0.05179
3784.62	0.05661
3785.58	0.06146
3786.54	0.06631
3787.51	0.07112
3788.47	0.07585
3789.44	0.08049
3790.4	0.08501
3791.37	0.08939
3792.33	0.09362
3793.29	0.09768
3794.26	0.10155
3795.22	0.10522
3796.19	0.10867
3797.15	0.11188
3798.11	0.11484
3799.08	0.11754
3800.04	0.11995

## Sheet: FigS1
Figure S1
2θ (°)	Intensity (arb. units)
10.0109	1575
10.0326	1572
10.0543	1531
10.0761	1573
10.0978	1509
10.1195	1562
10.1413	1578
10.163	1498
10.1847	1554
10.2065	1574
10.2282	1524
10.2499	1552
10.2717	1536
10.2934	1539
10.3151	1564
10.3369	1516
10.3586	1530
10.3803	1547
10.4021	1493
10.4238	1545
10.4455	1589
10.4673	1531
10.489	1510
10.5107	1468
10.5325	1431
10.5542	1512
10.5759	1503
10.5976	1544
10.6194	1576
10.6411	1538
10.6629	1504
10.6846	1454
10.7063	1482
10.728	1550
10.7498	1522
10.7715	1489
10.7933	1606
10.815	1514
10.8367	1516
10.8584	1458
10.8802	1458
10.9019	1513
10.9237	1583
10.9454	1607
10.9671	1458
10.9888	1509
11.0106	1494
11.0323	1549
11.054	1497
11.0758	1423
11.0975	1525
11.1192	1527
11.141	1523
11.1627	1555
11.1844	1457
11.2062	1484
11.2279	1506
11.2496	1497
11.2714	1474
11.2931	1489
11.3148	1544
11.3366	1472
11.3583	1520
11.38	1539
11.4018	1562
11.4235	1607
11.4452	1567
11.467	1418
11.4887	1449
11.5104	1537
11.5322	1554
11.5539	1514
11.5756	1455
11.5974	1496
11.6191	1482
11.6408	1517
11.6626	1532
11.6843	1598
11.706	1503
11.7278	1446
11.7495	1525
11.7712	1472
11.793	1539
11.8147	1585
11.8364	1466
11.8582	1480
11.8799	1485
11.9016	1436
11.9234	1445
11.9451	1536
11.9668	1466
11.9886	1503
12.0103	1505
12.032	1561
12.0538	1449
12.0755	1534
12.0972	1461
12.119	1542
12.1407	1538
12.1624	1485
12.1842	1474
12.2059	1466
12.2276	1478
12.2493	1572
12.2711	1514
12.2928	1516
12.3146	1459
12.3363	1524
12.358	1482
12.3797	1508
12.4015	1476
12.4232	1468
12.445	1474
12.4667	1468
12.4884	1475
12.5101	1531
12.5319	1501
12.5536	1469
12.5754	1576
12.5971	1510
12.6188	1523
12.6405	1483
12.6623	1565
12.684	1473
12.7057	1464
12.7275	1564
12.7492	1555
12.7709	1509
12.7927	1494
12.8144	1570
12.8361	1516
12.8579	1506
12.8796	1489
12.9013	1496
12.9231	1475
12.9448	1498
12.9665	1427
12.9883	1454
13.01	1444
13.0317	1478
13.0535	1468
13.0752	1465
13.0969	1402
13.1187	1495
13.1404	1518
13.1621	1508
13.1839	1565
13.2056	1562
13.2273	1510
13.2491	1539
13.2708	1514
13.2925	1589
13.3143	1565
13.336	1633
13.3577	1641
13.3795	1569
13.4012	1624
13.4229	1572
13.4447	1688
13.4664	1627
13.4881	1646
13.5099	1641
13.5316	1630
13.5533	1524
13.5751	1635
13.5968	1697
13.6185	1656
13.6403	1662
13.662	1679
13.6837	1647
13.7055	1627
13.7272	1601
13.7489	1683
13.7706	1622
13.7924	1668
13.8141	1587
13.8359	1618
13.8576	1588
13.8793	1662
13.901	1631
13.9228	1680
13.9445	1677
13.9663	1704
13.988	1665
14.0097	1592
14.0314	1691
14.0532	1649
14.0749	1679
14.0967	1669
14.1184	1742
14.1401	1594
14.1618	1614
14.1836	1695
14.2053	1644
14.2271	1732
14.2488	1714
14.2705	1667
14.2922	1714
14.314	1704
14.3357	1583
14.3574	1686
14.3792	1643
14.4009	1623
14.4226	1570
14.4444	1631
14.4661	1679
14.4878	1673
14.5096	1643
14.5313	1638
14.553	1616
14.5748	1699
14.5965	1647
14.6182	1642
14.64	1665
14.6617	1656
14.6834	1597
14.7052	1623
14.7269	1583
14.7486	1564
14.7704	1547
14.7921	1624
14.8138	1594
14.8356	1547
14.8573	1677
14.879	1648
14.9008	1699
14.9225	1641
14.9442	1606
14.966	1547
14.9877	1626
15.0094	1623
15.0312	1575
15.0529	1639
15.0746	1676
15.0964	1584
15.1181	1597
15.1398	1612
15.1616	1610
15.1833	1628
15.205	1640
15.2268	1525
15.2485	1587
15.2702	1594
15.292	1607
15.3137	1524
15.3354	1535
15.3572	1647
15.3789	1645
15.4006	1593
15.4223	1584
15.4441	1593
15.4658	1596
15.4876	1548
15.5093	1655
15.531	1603
15.5527	1641
15.5745	1598
15.5962	1584
15.618	1612
15.6397	1655
15.6614	1603
15.6831	1523
15.7049	1588
15.7266	1585
15.7484	1594
15.7701	1524
15.7918	1502
15.8135	1571
15.8353	1507
15.857	1582
15.8787	1540
15.9005	1516
15.9222	1535
15.9439	1552
15.9657	1624
15.9874	1557
16.0091	1610
16.0309	1587
16.0526	1569
16.0743	1551
16.0961	1539
16.1178	1560
16.1395	1552
16.1613	1557
16.183	1549
16.2047	1490
16.2265	1536
16.2482	1523
16.2699	1519
16.2917	1562
16.3134	1473
16.3351	1568
16.3569	1536
16.3786	1458
16.4003	1544
16.4221	1557
16.4438	1520
16.4655	1546
16.4873	1623
16.509	1603
16.5307	1511
16.5525	1513
16.5742	1498
16.5959	1516
16.6177	1408
16.6394	1587
16.6611	1559
16.6829	1482
16.7046	1484
16.7263	1548
16.7481	1493
16.7698	1598
16.7915	1561
16.8133	1486
16.835	1501
16.8567	1548
16.8785	1523
16.9002	1410
16.9219	1393
16.9437	1453
16.9654	1482
16.9871	1462
17.0088	1488
17.0306	1495
17.0523	1472
17.074	1470
17.0958	1471
17.1175	1512
17.1393	1488
17.161	1503
17.1827	1427
17.2045	1439
17.2262	1444
17.2479	1506
17.2696	1442
17.2914	1538
17.3131	1443
17.3348	1494
17.3566	1495
17.3783	1431
17.4001	1484
17.4218	1499
17.4435	1467
17.4652	1451
17.487	1450
17.5087	1541
17.5304	1482
17.5522	1490
17.5739	1508
17.5956	1490
17.6174	1521
17.6391	1529
17.6608	1441
17.6826	1535
17.7043	1458
17.726	1420
17.7478	1457
17.7695	1553
17.7912	1607
17.813	1499
17.8347	1494
17.8564	1452
17.8782	1551
17.8999	1499
17.9216	1512
17.9434	1582
17.9651	1471
17.9868	1477
18.0086	1443
18.0303	1423
18.052	1550
18.0738	1482
18.0955	1462
18.1172	1471
18.139	1466
18.1607	1449
18.1824	1454
18.2042	1510
18.2259	1451
18.2476	1430
18.2694	1406
18.2911	1426
18.3128	1460
18.3346	1354
18.3563	1451
18.378	1462
18.3998	1461
18.4215	1496
18.4432	1408
18.465	1361
18.4867	1443
18.5084	1387
18.5302	1466
18.5519	1443
18.5736	1342
18.5953	1387
18.6171	1447
18.6388	1372
18.6606	1446
18.6823	1381
18.704	1387
18.7258	1439
18.7475	1452
18.7692	1442
18.7909	1407
18.8127	1401
18.8344	1449
18.8561	1432
18.8779	1370
18.8996	1469
18.9214	1433
18.9431	1417
18.9648	1431
18.9866	1481
19.0083	1388
19.03	1433
19.0517	1553
19.0735	1455
19.0952	1488
19.1169	1377
19.1387	1422
19.1604	1387
19.1821	1394
19.2039	1448
19.2256	1465
19.2473	1512
19.2691	1433
19.2908	1435
19.3125	1415
19.3343	1435
19.356	1431
19.3777	1474
19.3995	1423
19.4212	1402
19.4429	1437
19.4647	1432
19.4864	1451
19.5081	1466
19.5299	1458
19.5516	1508
19.5733	1343
19.5951	1420
19.6168	1450
19.6385	1410
19.6603	1447
19.682	1423
19.7037	1389
19.7255	1360
19.7472	1369
19.7689	1340
19.7907	1420
19.8124	1387
19.8341	1347
19.8559	1412
19.8776	1375
19.8993	1468
19.9211	1427
19.9428	1390
19.9645	1409
19.9863	1429
20.008	1435
20.0297	1422
20.0515	1459
20.0732	1478
20.0949	1515
20.1167	1437
20.1384	1428
20.1601	1438
20.1819	1440
20.2036	1414
20.2253	1376
20.2471	1382
20.2688	1453
20.2905	1456
20.3122	1485
20.334	1491
20.3557	1479
20.3774	1446
20.3992	1390
20.4209	1346
20.4427	1371
20.4644	1451
20.4861	1402
20.5079	1459
20.5296	1464
20.5513	1442
20.573	1449
20.5948	1403
20.6165	1431
20.6382	1380
20.66	1465
20.6817	1508
20.7034	1352
20.7252	1371
20.7469	1394
20.7686	1436
20.7904	1406
20.8121	1517
20.8338	1480
20.8556	1575
20.8773	1556
20.899	1635
20.9208	1580
20.9425	1699
20.9642	1780
20.986	1938
21.0077	2109
21.0294	2280
21.0512	2570
21.0729	2871
21.0946	3007
21.1164	2626
21.1381	2375
21.1598	2031
21.1816	1723
21.2033	1595
21.225	1555
21.2468	1445
21.2685	1542
21.2902	1409
21.312	1401
21.3337	1434
21.3554	1352
21.3772	1383
21.3989	1438
21.4206	1257
21.4424	1365
21.4641	1373
21.4858	1430
21.5076	1349
21.5293	1305
21.551	1307
21.5728	1383
21.5945	1384
21.6162	1377
21.638	1404
21.6597	1327
21.6814	1265
21.7032	1354
21.7249	1393
21.7466	1442
21.7684	1364
21.7901	1332
21.8118	1326
21.8335	1367
21.8553	1342
21.877	1377
21.8987	1338
21.9205	1379
21.9422	1352
21.964	1382
21.9857	1319
22.0074	1347
22.0292	1403
22.0509	1332
22.0726	1317
22.0943	1377
22.1161	1273
22.1378	1350
22.1595	1369
22.1813	1354
22.203	1265
22.2248	1304
22.2465	1373
22.2682	1368
22.2899	1333
22.3117	1261
22.3334	1282
22.3551	1314
22.3769	1281
22.3986	1326
22.4203	1327
22.4421	1340
22.4638	1316
22.4855	1321
22.5073	1331
22.529	1335
22.5507	1381
22.5725	1340
22.5942	1325
22.6159	1373
22.6377	1342
22.6594	1328
22.6811	1214
22.7029	1274
22.7246	1284
22.7463	1364
22.7681	1340
22.7898	1323
22.8115	1233
22.8333	1260
22.855	1307
22.8767	1336
22.8985	1303
22.9202	1337
22.9419	1352
22.9637	1320
22.9854	1335
23.0071	1331
23.0289	1286
23.0506	1274
23.0723	1301
23.0941	1321
23.1158	1332
23.1375	1398
23.1593	1376
23.181	1347
23.2027	1288
23.2245	1392
23.2462	1331
23.2679	1381
23.2897	1319
23.3114	1312
23.3331	1326
23.3548	1332
23.3766	1305
23.3983	1314
23.42	1254
23.4418	1304
23.4635	1320
23.4853	1297
23.507	1408
23.5287	1346
23.5505	1384
23.5722	1355
23.5939	1351
23.6156	1316
23.6374	1278
23.6591	1358
23.6808	1277
23.7026	1417
23.7243	1288
23.7461	1393
23.7678	1319
23.7895	1286
23.8113	1341
23.833	1323
23.8547	1342
23.8764	1436
23.8982	1433
23.9199	1464
23.9416	1323
23.9634	1421
23.9851	1392
24.0068	1395
24.0286	1292
24.0503	1412
24.072	1403
24.0938	1308
24.1155	1403
24.1372	1387
24.159	1436
24.1807	1459
24.2024	1356
24.2242	1301
24.2459	1317
24.2676	1318
24.2894	1405
24.3111	1328
24.3328	1352
24.3546	1355
24.3763	1331
24.398	1298
24.4198	1317
24.4415	1344
24.4632	1378
24.485	1398
24.5067	1339
24.5284	1436
24.5502	1350
24.5719	1334
24.5936	1333
24.6154	1347
24.6371	1343
24.6588	1313
24.6806	1336
24.7023	1350
24.724	1324
24.7458	1356
24.7675	1389
24.7892	1374
24.811	1395
24.8327	1380
24.8544	1383
24.8762	1362
24.8979	1345
24.9196	1318
24.9414	1333
24.9631	1378
24.9848	1308
25.0066	1445
25.0283	1373
25.05	1374
25.0718	1329
25.0935	1307
25.1152	1422
25.1369	1376
25.1587	1384
25.1804	1392
25.2021	1355
25.2239	1316
25.2456	1357
25.2674	1383
25.2891	1336
25.3108	1420
25.3326	1334
25.3543	1237
25.376	1299
25.3977	1328
25.4195	1384
25.4412	1318
25.4629	1340
25.4847	1311
25.5064	1312
25.5281	1309
25.5499	1301
25.5716	1333
25.5933	1310
25.6151	1427
25.6368	1362
25.6585	1307
25.6803	1316
25.702	1303
25.7237	1329
25.7455	1295
25.7672	1365
25.7889	1299
25.8107	1311
25.8324	1309
25.8541	1335
25.8759	1330
25.8976	1284
25.9193	1285
25.9411	1349
25.9628	1271
25.9845	1166
26.0063	1315
26.028	1443
26.0497	1269
26.0715	1378
26.0932	1345
26.1149	1335
26.1367	1356
26.1584	1365
26.1801	1328
26.2019	1383
26.2236	1338
26.2453	1353
26.2671	1242
26.2888	1290
26.3105	1301
26.3323	1387
26.354	1323
26.3757	1244
26.3975	1326
26.4192	1325
26.4409	1277
26.4627	1252
26.4844	1281
26.5061	1285
26.5279	1319
26.5496	1304
26.5713	1325
26.5931	1330
26.6148	1314
26.6365	1318
26.6582	1383
26.68	1348
26.7017	1375
26.7234	1276
26.7452	1353
26.7669	1366
26.7887	1385
26.8104	1336
26.8321	1353
26.8539	1411
26.8756	1343
26.8973	1365
26.919	1370
26.9408	1456
26.9625	1392
26.9842	1422
27.006	1604
27.0277	1570
27.0494	1535
27.0712	1414
27.0929	1322
27.1146	1308
27.1364	1332
27.1581	1358
27.1798	1362
27.2016	1330
27.2233	1378
27.245	1371
27.2668	1383
27.2885	1302
27.3102	1304
27.332	1362
27.3537	1339
27.3754	1294
27.3972	1289
27.4189	1342
27.4406	1324
27.4624	1285
27.4841	1314
27.5058	1317
27.5276	1377
27.5493	1305
27.571	1352
27.5928	1279
27.6145	1216
27.6362	1351
27.658	1368
27.6797	1290
27.7014	1263
27.7232	1380
27.7449	1391
27.7666	1292
27.7884	1358
27.8101	1376
27.8318	1322
27.8536	1343
27.8753	1332
27.897	1351
27.9188	1342
27.9405	1389
27.9622	1319
27.984	1291
28.0057	1334
28.0274	1351
28.0492	1254
28.0709	1203
28.0926	1320
28.1144	1328
28.1361	1305
28.1578	1302
28.1795	1364
28.2013	1372
28.223	1234
28.2447	1335
28.2665	1337
28.2882	1349
28.31	1281
28.3317	1340
28.3534	1365
28.3752	1315
28.3969	1294
28.4186	1315
28.4403	1426
28.4621	1369
28.4838	1313
28.5055	1402
28.5273	1366
28.549	1341
28.5708	1316
28.5925	1384
28.6142	1409
28.6359	1410
28.6577	1390
28.6794	1354
28.7011	1366
28.7229	1417
28.7446	1413
28.7663	1444
28.7881	1502
28.8098	1439
28.8315	1389
28.8533	1558
28.875	1533
28.8967	1552
28.9185	1564
28.9402	1632
28.9619	1717
28.9837	1662
29.0054	1697
29.0271	1776
29.0489	1729
29.0706	1784
29.0923	1786
29.1141	1672
29.1358	1784
29.1575	1778
29.1793	1891
29.201	1856
29.2227	1843
29.2445	1882
29.2662	1934
29.2879	1896
29.3097	1954
29.3314	2042
29.3531	2004
29.3749	1999
29.3966	2096
29.4183	2244
29.4401	2269
29.4618	2405
29.4835	2584
29.5053	2680
29.527	2821
29.5487	2885
29.5705	3281
29.5922	3431
29.6139	3435
29.6357	3808
29.6574	4252
29.6791	4560
29.7009	5131
29.7226	6364
29.7443	7450
29.766	9007
29.7878	11134
29.8095	13835
29.8313	17910
29.853	23385
29.8747	30643
29.8965	40259
29.9182	52616
29.9399	65989
29.9616	74636
29.9834	69923
30.0051	55719
30.0268	45953
30.0486	38583
30.0703	27458
30.0921	17061
30.1138	10975
30.1355	8280
30.1573	6645
30.179	5735
30.2007	4962
30.2224	4516
30.2442	4079
30.2659	3775
30.2876	3457
30.3094	3123
30.3311	2825
30.3528	2672
30.3746	2510
30.3963	2372
30.418	2116
30.4398	2041
30.4615	2066
30.4832	2025
30.505	1881
30.5267	1854
30.5484	1748
30.5702	1810
30.5919	1811
30.6136	1732
30.6354	1774
30.6571	1640
30.6788	1710
30.7006	1636
30.7223	1710
30.744	1615
30.7658	1570
30.7875	1610
30.8092	1580
30.831	1612
30.8527	1580
30.8744	1583
30.8962	1597
30.9179	1560
30.9396	1521
30.9614	1513
30.9831	1486
31.0048	1529
31.0266	1529
31.0483	1450
31.07	1478
31.0918	1503
31.1135	1450
31.1352	1408
31.157	1514
31.1787	1487
31.2004	1505
31.2222	1433
31.2439	1360
31.2656	1468
31.2874	1462
31.3091	1461
31.3308	1492
31.3526	1449
31.3743	1456
31.396	1447
31.4178	1370
31.4395	1408
31.4612	1524
31.4829	1478
31.5047	1442
31.5264	1388
31.5481	1375
31.5699	1446
31.5916	1389
31.6134	1401
31.6351	1429
31.6568	1393
31.6786	1354
31.7003	1492
31.722	1338
31.7437	1360
31.7655	1451
31.7872	1433
31.8089	1318
31.8307	1291
31.8524	1380
31.8741	1437
31.8959	1361
31.9176	1338
31.9393	1388
31.9611	1370
31.9828	1377
32.0045	1329
32.0263	1402
32.048	1374
32.0697	1365
32.0915	1322
32.1132	1324
32.1349	1324
32.1567	1391
32.1784	1393
32.2001	1365
32.2219	1325
32.2436	1383
32.2653	1337
32.2871	1330
32.3088	1430
32.3305	1376
32.3523	1304
32.374	1285
32.3957	1330
32.4175	1328
32.4392	1328
32.4609	1342
32.4827	1351
32.5044	1348
32.5261	1286
32.5479	1219
32.5696	1322
32.5913	1347
32.6131	1347
32.6348	1371
32.6565	1411
32.6783	1294
32.7	1329
32.7217	1298
32.7435	1359
32.7652	1289
32.7869	1302
32.8087	1247
32.8304	1328
32.8521	1268
32.8739	1259
32.8956	1248
32.9173	1286
32.9391	1306
32.9608	1272
32.9825	1364
33.0042	1318
33.026	1327
33.0477	1323
33.0695	1258
33.0912	1294
33.1129	1335
33.1347	1346
33.1564	1389
33.1781	1363
33.1998	1315
33.2216	1281
33.2433	1306
33.2651	1365
33.2868	1288
33.3085	1249
33.3302	1314
33.352	1314
33.3737	1289
33.3954	1243
33.4172	1227
33.4389	1265
33.4606	1302
33.4824	1238
33.5041	1249
33.5258	1266
33.5476	1236
33.5693	1235
33.591	1238
33.6128	1281
33.6345	1167
33.6562	1257
33.678	1209
33.6997	1210
33.7214	1261
33.7432	1287
33.7649	1286
33.7866	1246
33.8084	1193
33.8301	1307
33.8518	1252
33.8736	1266
33.8953	1289
33.917	1279
33.9388	1262
33.9605	1238
33.9822	1240
34.004	1194
34.0257	1300
34.0474	1233
34.0692	1296
34.0909	1233
34.1126	1248
34.1344	1263
34.1561	1336
34.1778	1275
34.1996	1264
34.2213	1224
34.243	1240
34.2648	1230
34.2865	1259
34.3082	1247
34.33	1311
34.3517	1312
34.3734	1203
34.3952	1240
34.4169	1187
34.4386	1246
34.4604	1207
34.4821	1200
34.5038	1208
34.5256	1277
34.5473	1247
34.569	1259
34.5907	1205
34.6125	1239
34.6342	1190
34.6559	1193
34.6777	1247
34.6994	1211
34.7212	1252
34.7429	1296
34.7646	1259
34.7863	1231
34.8081	1201
34.8298	1264
34.8516	1245
34.8733	1215
34.895	1195
34.9168	1198
34.9385	1172
34.9602	1229
34.9819	1190
35.0037	1180
35.0254	1254
35.0471	1172
35.0689	1222
35.0906	1277
35.1123	1229
35.1341	1219
35.1558	1216
35.1775	1197
35.1993	1208
35.221	1235
35.2427	1242
35.2645	1250
35.2862	1240
35.3079	1115
35.3297	1196
35.3514	1168
35.3731	1156
35.3949	1240
35.4166	1201
35.4383	1131
35.4601	1145
35.4818	1190
35.5035	1176
35.5253	1164
35.547	1280
35.5687	1205
35.5905	1220
35.6122	1225
35.6339	1214
35.6557	1186
35.6774	1248
35.6991	1217
35.7209	1227
35.7426	1301
35.7643	1178
35.7861	1184
35.8078	1292
35.8295	1191
35.8513	1171
35.873	1219
35.8947	1194
35.9165	1272
35.9382	1194
35.9599	1237
35.9817	1174
36.0034	1221
36.0251	1204
36.0469	1268
36.0686	1248
36.0903	1237
36.1121	1243
36.1338	1181
36.1555	1206
36.1773	1153
36.199	1166
36.2207	1220
36.2424	1194
36.2642	1249
36.2859	1211
36.3077	1281
36.3294	1228
36.3511	1166
36.3728	1218
36.3946	1211
36.4163	1242
36.438	1235
36.4598	1320
36.4815	1365
36.5033	1219
36.525	1305
36.5467	1313
36.5684	1366
36.5902	1353
36.6119	1404
36.6336	1448
36.6554	1376
36.6771	1483
36.6988	1604
36.7206	1770
36.7423	1975
36.764	2200
36.7858	2410
36.8075	2879
36.8292	3416
36.851	4225
36.8727	4905
36.8944	5605
36.9162	5468
36.9379	4595
36.9596	3932
36.9814	3838
37.0031	3457
37.0248	2852
37.0466	2214
37.0683	1887
37.09	1654
37.1118	1538
37.1335	1473
37.1552	1503
37.177	1476
37.1987	1356
37.2204	1337
37.2422	1313
37.2639	1297
37.2856	1256
37.3074	1185
37.3291	1198
37.3508	1232
37.3726	1232
37.3943	1253
37.416	1222
37.4378	1250
37.4595	1238
37.4812	1152
37.503	1232
37.5247	1193
37.5464	1155
37.5682	1213
37.5899	1279
37.6116	1180
37.6334	1133
37.6551	1200
37.6768	1175
37.6986	1205
37.7203	1190
37.742	1177
37.7638	1181
37.7855	1215
37.8072	1163
37.8289	1150
37.8507	1178
37.8724	1237
37.8942	1117
37.9159	1206
37.9376	1214
37.9594	1215
37.9811	1150
38.0028	1242
38.0245	1180
38.0463	1190
38.068	1168
38.0898	1175
38.1115	1083
38.1332	1192
38.1549	1207
38.1767	1137
38.1984	1179
38.2201	1236
38.2419	1152
38.2636	1190
38.2853	1117
38.3071	1154
38.3288	1157
38.3505	1099
38.3723	1128
38.394	1194
38.4157	1175
38.4375	1178
38.4592	1125
38.4809	1164
38.5027	1199
38.5244	1173
38.5461	1254
38.5679	1196
38.5896	1203
38.6113	1236
38.6331	1150
38.6548	1192
38.6765	1180
38.6983	1186
38.72	1216
38.7417	1186
38.7635	1100
38.7852	1098
38.8069	1123
38.8287	1140
38.8504	1124
38.8721	1166
38.8939	1107
38.9156	1065
38.9373	1084
38.9591	1176
38.9808	1101
39.0025	1113
39.0243	1143
39.046	1134
39.0677	1122
39.0895	1109
39.1112	1145
39.1329	1189
39.1547	1155
39.1764	1045
39.1981	1117
39.2199	1170
39.2416	1130
39.2633	1105
39.2851	1059
39.3068	1118
39.3285	1125
39.3503	1128
39.372	1149
39.3937	1191
39.4154	1161
39.4372	1129
39.4589	1223
39.4806	1160
39.5024	1121
39.5241	1166
39.5459	1163
39.5676	1120
39.5893	1183
39.611	1138
39.6328	1192
39.6545	1111
39.6763	1152
39.698	1160
39.7197	1101
39.7415	1147
39.7632	1126
39.7849	1086
39.8066	1196
39.8284	1154
39.8501	1160
39.8718	1053
39.8936	1079
39.9153	1053
39.937	1079
39.9588	1116
39.9805	1112
40.0022	1134
40.024	1099
40.0457	1092
40.0674	1058
40.0892	1100
40.1109	1078
40.1326	1113
40.1544	1171
40.1761	1107
40.1978	1099
40.2196	1063
40.2413	1075
40.263	1134
40.2848	1030
40.3065	1054
40.3282	1107
40.35	1110
40.3717	1164
40.3934	1055
40.4152	1103
40.4369	1140
40.4586	1125
40.4804	1169
40.5021	1106
40.5238	1129
40.5456	1126
40.5673	1079
40.589	1169
40.6108	1195
40.6325	1127
40.6542	1133
40.676	1148
40.6977	1096
40.7194	1150
40.7412	1153
40.7629	1210
40.7846	1091
40.8064	1132
40.8281	1165
40.8498	1084
40.8716	1070
40.8933	1078
40.915	1196
40.9368	1156
40.9585	1097
40.9802	1131
41.002	1169
41.0237	1145
41.0454	1162
41.0671	1129
41.0889	1154
41.1106	1124
41.1324	1166
41.1541	1157
41.1758	1181
41.1975	1077
41.2193	1166
41.241	1199
41.2627	1202
41.2845	1101
41.3062	1140
41.328	1168
41.3497	1158
41.3714	1174
41.3931	1097
41.4149	1232
41.4366	1246
41.4583	1217
41.4801	1150
41.5018	1119
41.5235	1193
41.5453	1203
41.567	1163
41.5887	1231
41.6105	1206
41.6322	1188
41.6539	1188
41.6757	1146
41.6974	1187
41.7191	1129
41.7409	1244
41.7626	1223
41.7843	1137
41.8061	1159
41.8278	1223
41.8495	1161
41.8713	1153
41.893	1260
41.9147	1229
41.9365	1239
41.9582	1224
41.9799	1304
42.0017	1232
42.0234	1320
42.0451	1260
42.0669	1224
42.0886	1257
42.1103	1221
42.1321	1263
42.1538	1309
42.1755	1231
42.1973	1344
42.219	1392
42.2407	1343
42.2625	1443
42.2842	1462
42.3059	1434
42.3277	1460
42.3494	1443
42.3711	1506
42.3929	1475
42.4146	1570
42.4363	1657
42.4581	1712
42.4798	1814
42.5015	1927
42.5232	1961
42.545	1992
42.5667	2207
42.5885	2524
42.6102	2738
42.6319	3077
42.6536	3471
42.6754	4046
42.6971	4791
42.7189	5693
42.7406	6905
42.7623	8798
42.7841	11419
42.8058	14336
42.8275	17397
42.8492	20554
42.871	20333
42.8927	16895
42.9145	13688
42.9362	12204
42.9579	12028
42.9796	11228
43.0014	8613
43.0231	5916
43.0448	4414
43.0666	3430
43.0883	2920
43.11	2668
43.1318	2376
43.1535	2176
43.1752	2074
43.197	1925
43.2187	1842
43.2404	1734
43.2622	1697
43.2839	1703
43.3056	1573
43.3274	1479
43.3491	1456
43.3708	1366
43.3926	1300
43.4143	1345
43.436	1289
43.4578	1323
43.4795	1264
43.5012	1295
43.523	1329
43.5447	1307
43.5664	1268
43.5882	1283
43.6099	1245
43.6316	1245
43.6534	1282
43.6751	1307
43.6968	1279
43.7186	1322
43.7403	1237
43.762	1228
43.7838	1230
43.8055	1179
43.8272	1190
43.849	1218
43.8707	1144
43.8924	1225
43.9142	1209
43.9359	1255
43.9576	1268
43.9794	1138
44.0011	1134
44.0228	1144
44.0446	1144
44.0663	1150
44.088	1210
44.1098	1153
44.1315	1162
44.1532	1193
44.175	1047
44.1967	1167
44.2184	1135
44.2401	1140
44.2619	1144
44.2836	1191
44.3053	1092
44.3271	1134
44.3488	1157
44.3706	1225
44.3923	1101
44.414	1110
44.4357	1093
44.4575	1137
44.4792	1081
44.501	1131
44.5227	1155
44.5444	1131
44.5662	1118
44.5879	1052
44.6096	1056
44.6313	1154
44.6531	1115
44.6748	1096
44.6965	1094
44.7183	1141
44.74	1114
44.7617	1102
44.7835	1148
44.8052	1124
44.8269	1192
44.8487	1098
44.8704	1123
44.8921	1074
44.9139	1111
44.9356	1111
44.9573	1176
44.9791	1191
45.0008	1072
45.0225	1090
45.0443	1084
45.066	1089
45.0877	1121
45.1095	1118
45.1312	1095
45.1529	1108
45.1747	1032
45.1964	1048
45.2181	1164
45.2399	1173
45.2616	1090
45.2833	1066
45.3051	1098
45.3268	1121
45.3485	1166
45.3703	1119
45.392	1084
45.4137	1103
45.4355	1189
45.4572	1048
45.4789	1098
45.5007	1078
45.5224	1056
45.5441	1132
45.5659	1050
45.5876	1075
45.6093	1102
45.6311	1048
45.6528	1078
45.6745	1076
45.6963	1046
45.718	1107
45.7397	1042
45.7615	1111
45.7832	1126
45.8049	1057
45.8267	1069
45.8484	1119
45.8701	1118
45.8918	1122
45.9136	1094
45.9353	1050
45.9571	1078
45.9788	1107
46.0005	1150
46.0222	1081
46.044	1055
46.0657	1066
46.0874	1088
46.1092	1092
46.1309	1104
46.1527	1089
46.1744	1026
46.1961	1115
46.2178	1113
46.2396	1084
46.2613	1102
46.283	1055
46.3048	1100
46.3265	1081
46.3482	1081
46.37	1118
46.3917	1112
46.4134	1134
46.4352	1131
46.4569	1051
46.4786	1016
46.5004	1018
46.5221	1079
46.5438	1105
46.5656	1005
46.5873	1135
46.609	988
46.6308	1079
46.6525	1023
46.6742	1091
46.696	1124
46.7177	1015
46.7394	1078
46.7612	1056
46.7829	1099
46.8046	1092
46.8264	1087
46.8481	1120
46.8698	1072
46.8916	1141
46.9133	1021
46.935	1074
46.9568	1065
46.9785	1045
47.0002	1048
47.022	1063
47.0437	1069
47.0654	1161
47.0872	1050
47.1089	1045
47.1306	1042
47.1524	1083
47.1741	1030
47.1958	1024
47.2176	1053
47.2393	1108
47.261	1095
47.2828	1009
47.3045	1054
47.3262	1060
47.3479	1070
47.3697	973
47.3914	1047
47.4132	1085
47.4349	1066
47.4566	1056
47.4783	1096
47.5001	1074
47.5218	1114
47.5436	1084
47.5653	1035
47.587	1091
47.6088	1133
47.6305	1172
47.6522	1127
47.6739	1122
47.6957	1123
47.7174	1102
47.7392	1091
47.7609	1048
47.7826	1134
47.8043	1116
47.8261	1080
47.8478	1056
47.8695	1086
47.8913	1075
47.913	1069
47.9347	1085
47.9565	1093
47.9782	1079
47.9999	1085
48.0217	1123
48.0434	1151
48.0651	1172
48.0869	1172
48.1086	1222
48.1303	1252
48.1521	1356
48.1738	1500
48.1955	1488
48.2173	1571
48.239	1433
48.2607	1337
48.2825	1233
48.3042	1373
48.3259	1225
48.3477	1309
48.3694	1207
48.3911	1147
48.4129	1191
48.4346	1098
48.4563	1067
48.4781	1075
48.4998	1100
48.5215	1072
48.5433	1105
48.565	1056
48.5867	1048
48.6085	1003
48.6302	1003
48.6519	1022
48.6737	1012
48.6954	1091
48.7171	1052
48.7389	1071
48.7606	1015
48.7823	1040
48.8041	1097
48.8258	1003
48.8475	1088
48.8693	1016
48.891	1001
48.9127	1034
48.9344	990
48.9562	999
48.9779	1076
48.9997	1003
49.0214	1034
49.0431	1022
49.0648	1028
49.0866	1055
49.1083	987
49.13	1015
49.1518	983
49.1735	928
49.1953	1098
49.217	1074
49.2387	979
49.2604	1058
49.2822	1085
49.3039	1003
49.3257	1069
49.3474	1035
49.3691	1001
49.3909	1063
49.4126	1025
49.4343	1084
49.456	1012
49.4778	1042
49.4995	1018
49.5212	1008
49.543	1104
49.5647	1015
49.5864	1001
49.6082	1077
49.6299	1102
49.6516	1030
49.6734	1014
49.6951	1022
49.7168	1050
49.7386	1019
49.7603	993
49.782	1076
49.8038	1026
49.8255	1061
49.8472	993
49.869	1068
49.8907	1017
49.9124	986
49.9342	1001
49.9559	1051
49.9776	1072
49.9994	971
50.0211	974
50.0428	1049
50.0646	1101
50.0863	1070
50.108	1017
50.1298	1041
50.1515	1043
50.1732	1060
50.195	1001
50.2167	994
50.2384	1009
50.2602	998
50.2819	964
50.3036	1014
50.3254	1003
50.3471	1029
50.3688	993
50.3906	1029
50.4123	1056
50.434	1076
50.4558	1021
50.4775	990
50.4992	1061
50.5209	1091
50.5427	968
50.5644	1025
50.5862	973
50.6079	1031
50.6296	1091
50.6514	1092
50.6731	1069
50.6948	963
50.7165	998
50.7383	1037
50.76	963
50.7818	1002
50.8035	1020
50.8252	1023
50.8469	1060
50.8687	1038
50.8904	1067
50.9121	1056
50.9339	967
50.9556	1045
50.9774	1000
50.9991	1005
51.0208	1054
51.0425	1123
51.0643	1055
51.086	1070
51.1077	1034
51.1295	1048
51.1512	1099
51.1729	1084
51.1947	1089
51.2164	1064
51.2381	1007
51.2599	1076
51.2816	1116
51.3033	1162
51.3251	1028
51.3468	1087
51.3685	1102
51.3903	1085
51.412	1058
51.4337	1055
51.4555	1080
51.4772	1077
51.4989	1103
51.5207	1092
51.5424	1134
51.5641	1097
51.5859	1103
51.6076	1110
51.6293	1072
51.6511	1048
51.6728	1126
51.6945	1154
51.7163	1092
51.738	1067
51.7597	1126
51.7815	1098
51.8032	1140
51.8249	1078
51.8467	1116
51.8684	1091
51.8901	1076
51.9119	1090
51.9336	1065
51.9553	1064
51.9771	1098
51.9988	1169
52.0205	1129
52.0423	1129
52.064	1076
52.0857	1101
52.1075	1081
52.1292	1189
52.1509	1163
52.1726	1174
52.1944	1186
52.2161	1108
52.2379	1184
52.2596	1176
52.2813	1218
52.303	1186
52.3248	1208
52.3465	1282
52.3683	1276
52.39	1302
52.4117	1303
52.4335	1283
52.4552	1233
52.4769	1280
52.4986	1280
52.5204	1315
52.5421	1367
52.5639	1306
52.5856	1456
52.6073	1423
52.629	1438
52.6508	1366
52.6725	1552
52.6942	1589
52.716	1653
52.7377	1786
52.7594	1760
52.7812	1931
52.8029	2053
52.8246	2288
52.8464	2514
52.8681	2780
52.8898	2987
52.9116	3429
52.9333	3665
52.955	4391
52.9768	5048
52.9985	6092
53.0202	7341
53.042	9189
53.0637	11361
53.0854	13810
53.1072	17150
53.1289	20411
53.1506	20871
53.1724	17927
53.1941	13977
53.2158	11713
53.2376	11426
53.2593	11861
53.281	11830
53.3028	10531
53.3245	7892
53.3462	5823
53.368	4359
53.3897	3583
53.4114	2979
[truncated: 1,683 more rows]

## Sheet: FigS3
Figure S3
T (°C)	Mass (%)	DSC (mW/mg)
36.842	100	0.01461
36.851	100.001	0.01469
36.879	100.001	0.01465
36.917	100.001	0.01457
36.943	100.001	0.01449
36.97	100.001	0.01441
36.998	100.001	0.01433
37.021	100.001	0.01426
37.037	100.001	0.0142
37.078	100.001	0.01415
37.1	100.001	0.0141
37.13	100.001	0.01406
37.15	100.001	0.01402
37.187	100.001	0.014
37.198	100.001	0.01397
37.225	100.001	0.01396
37.273	100.001	0.01395
37.301	100.001	0.01394
37.314	100.001	0.01394
37.344	100.001	0.01395
37.373	100.001	0.01396
37.401	100.001	0.01397
37.435	100.001	0.01399
37.473	100.001	0.01401
37.518	100.001	0.01404
37.534	100.001	0.01407
37.57	100	0.01411
37.593	100	0.01415
37.628	100	0.01419
37.657	100	0.01424
37.691	100	0.01429
37.751	100	0.01434
37.781	99.9998	0.0144
37.816	99.9997	0.01446
37.845	99.9996	0.01453
37.886	99.9995	0.0146
37.92	99.9994	0.01467
37.977	99.9993	0.01475
38.005	99.9991	0.01483
38.054	99.999	0.01492
38.111	99.9988	0.015
38.148	99.9987	0.0151
38.18	99.9985	0.01519
38.25	99.9984	0.01529
38.306	99.9982	0.0154
38.359	99.9981	0.0155
38.416	99.9979	0.01562
38.464	99.9977	0.01573
38.508	99.9976	0.01585
38.58	99.9974	0.01597
38.626	99.9972	0.0161
38.695	99.997	0.01623
38.741	99.9968	0.01636
38.791	99.9966	0.0165
38.864	99.9964	0.01664
38.92	99.9962	0.01679
39	99.996	0.01694
39.05	99.9958	0.0171
39.114	99.9956	0.01726
39.194	99.9954	0.01742
39.249	99.9951	0.01759
39.327	99.9949	0.01776
39.408	99.9947	0.01794
39.478	99.9945	0.01812
39.557	99.9942	0.0183
39.621	99.994	0.01849
39.704	99.9938	0.01868
39.762	99.9935	0.01888
39.857	99.9933	0.01908
39.933	99.9931	0.01928
40.008	99.9928	0.01949
40.099	99.9926	0.0197
40.189	99.9924	0.01992
40.259	99.9921	0.02013
40.358	99.9919	0.02036
40.431	99.9916	0.02058
40.525	99.9914	0.02081
40.61	99.9911	0.02104
40.7	99.9909	0.02128
40.801	99.9907	0.02152
40.895	99.9904	0.02176
40.979	99.9901	0.022
41.086	99.9899	0.02225
41.172	99.9896	0.0225
41.272	99.9894	0.02276
41.35	99.9891	0.02302
41.453	99.9888	0.02328
41.562	99.9886	0.02354
41.653	99.9883	0.0238
41.772	99.988	0.02407
41.874	99.9877	0.02434
41.968	99.9874	0.02462
42.076	99.9871	0.02489
42.175	99.9868	0.02517
42.285	99.9865	0.02545
42.4	99.9861	0.02573
42.499	99.9858	0.02601
42.607	99.9855	0.0263
42.715	99.9851	0.02659
42.848	99.9847	0.02688
42.95	99.9844	0.02717
43.073	99.984	0.02746
43.181	99.9836	0.02776
43.298	99.9832	0.02805
43.396	99.9827	0.02835
43.518	99.9823	0.02865
43.637	99.9819	0.02895
43.758	99.9814	0.02925
43.873	99.9809	0.02956
44.002	99.9804	0.02986
44.116	99.9799	0.03017
44.235	99.9794	0.03047
44.349	99.9789	0.03078
44.48	99.9784	0.03109
44.601	99.9778	0.03139
44.739	99.9772	0.0317
44.873	99.9766	0.03201
44.983	99.976	0.03232
45.109	99.9754	0.03263
45.232	99.9748	0.03294
45.358	99.9742	0.03325
45.487	99.9735	0.03357
45.603	99.9728	0.03388
45.739	99.9722	0.03419
45.867	99.9715	0.0345
46.002	99.9708	0.03481
46.14	99.9701	0.03512
46.266	99.9694	0.03543
46.393	99.9686	0.03574
46.527	99.9679	0.03605
46.66	99.9671	0.03636
46.789	99.9664	0.03667
46.922	99.9656	0.03698
47.062	99.9648	0.03729
47.188	99.9641	0.0376
47.325	99.9633	0.03791
47.461	99.9625	0.03821
47.594	99.9617	0.03852
47.752	99.9609	0.03882
47.887	99.9601	0.03913
48.02	99.9593	0.03943
48.162	99.9585	0.03973
48.278	99.9577	0.04003
48.42	99.9569	0.04033
48.561	99.9561	0.04063
48.708	99.9553	0.04093
48.849	99.9544	0.04123
48.983	99.9536	0.04153
49.106	99.9528	0.04182
49.262	99.952	0.04211
49.406	99.9512	0.04241
49.529	99.9504	0.0427
49.689	99.9496	0.04299
49.826	99.9488	0.04328
49.966	99.948	0.04356
50.104	99.9473	0.04385
50.243	99.9465	0.04414
50.385	99.9457	0.04442
50.54	99.9449	0.0447
50.684	99.9442	0.04498
50.825	99.9434	0.04526
50.954	99.9427	0.04554
51.114	99.9419	0.04581
51.244	99.9412	0.04609
51.378	99.9405	0.04636
51.526	99.9397	0.04663
51.68	99.939	0.0469
51.815	99.9383	0.04717
51.974	99.9376	0.04743
52.113	99.9369	0.04769
52.259	99.9362	0.04796
52.402	99.9356	0.04822
52.553	99.9349	0.04848
52.699	99.9342	0.04873
52.836	99.9336	0.04899
52.978	99.933	0.04924
53.129	99.9323	0.04949
53.261	99.9317	0.04974
53.415	99.9311	0.04999
53.544	99.9305	0.05023
53.691	99.9299	0.05048
53.85	99.9293	0.05072
53.98	99.9287	0.05096
54.126	99.9282	0.0512
54.258	99.9276	0.05143
54.411	99.9271	0.05166
54.55	99.9265	0.0519
54.696	99.926	0.05212
54.845	99.9255	0.05235
54.997	99.925	0.05258
55.136	99.9245	0.0528
55.277	99.924	0.05302
55.415	99.9235	0.05324
55.555	99.9231	0.05345
55.697	99.9226	0.05367
55.842	99.9221	0.05388
55.975	99.9217	0.05408
56.14	99.9213	0.05429
56.274	99.9209	0.05449
56.421	99.9205	0.0547
56.55	99.9201	0.05489
56.689	99.9197	0.05509
56.844	99.9193	0.05529
56.986	99.9189	0.05548
57.122	99.9186	0.05567
57.263	99.9182	0.05585
57.399	99.9179	0.05604
57.56	99.9176	0.05622
57.691	99.9172	0.0564
57.831	99.9169	0.05657
57.976	99.9166	0.05674
58.11	99.9163	0.05691
58.247	99.916	0.05708
58.391	99.9158	0.05725
58.536	99.9155	0.05741
58.67	99.9153	0.05757
58.804	99.915	0.05772
58.949	99.9148	0.05788
59.088	99.9146	0.05803
59.221	99.9143	0.05818
59.363	99.9141	0.05832
59.504	99.9139	0.05846
59.636	99.9137	0.0586
59.774	99.9136	0.05874
59.902	99.9134	0.05887
60.056	99.9132	0.059
60.18	99.9131	0.05913
60.319	99.9129	0.05925
60.472	99.9128	0.05937
60.59	99.9127	0.05949
60.726	99.9125	0.05961
60.851	99.9124	0.05972
61.001	99.9123	0.05983
61.14	99.9122	0.05993
61.269	99.9121	0.06003
61.399	99.912	0.06013
61.544	99.912	0.06023
61.664	99.9119	0.06032
61.806	99.9118	0.06041
61.933	99.9118	0.06049
62.061	99.9117	0.06058
62.199	99.9117	0.06065
62.326	99.9116	0.06073
62.441	99.9116	0.0608
62.588	99.9116	0.06087
62.727	99.9116	0.06094
62.853	99.9116	0.061
62.971	99.9115	0.06106
63.109	99.9115	0.06112
63.233	99.9115	0.06117
63.374	99.9116	0.06122
63.512	99.9116	0.06127
63.633	99.9116	0.06131
63.752	99.9116	0.06135
63.884	99.9116	0.06139
64.01	99.9117	0.06142
64.14	99.9117	0.06146
64.27	99.9117	0.06148
64.39	99.9118	0.06151
64.507	99.9119	0.06153
64.634	99.9119	0.06155
64.77	99.912	0.06157
64.908	99.912	0.06158
65.018	99.9121	0.06159
65.144	99.9122	0.0616
65.278	99.9123	0.06161
65.4	99.9123	0.06161
65.523	99.9124	0.06161
65.651	99.9125	0.06161
65.774	99.9126	0.0616
65.893	99.9127	0.0616
66.021	99.9128	0.06159
66.137	99.9129	0.06158
66.25	99.913	0.06157
66.369	99.9132	0.06155
66.499	99.9133	0.06153
66.614	99.9134	0.06151
66.738	99.9135	0.06149
66.861	99.9137	0.06147
66.98	99.9138	0.06145
67.097	99.9139	0.06142
67.215	99.9141	0.06139
67.341	99.9142	0.06136
67.45	99.9144	0.06133
67.582	99.9145	0.0613
67.696	99.9147	0.06127
67.818	99.9149	0.06123
67.927	99.915	0.0612
68.039	99.9152	0.06116
68.159	99.9154	0.06113
68.274	99.9155	0.06109
68.398	99.9157	0.06105
68.525	99.9159	0.06101
68.62	99.9161	0.06097
68.744	99.9163	0.06093
68.853	99.9165	0.06089
68.969	99.9167	0.06085
69.096	99.9169	0.06081
69.206	99.9171	0.06076
69.305	99.9173	0.06072
69.429	99.9175	0.06068
69.536	99.9177	0.06064
69.67	99.9179	0.0606
69.771	99.9181	0.06055
69.895	99.9184	0.06051
70.005	99.9186	0.06047
70.122	99.9188	0.06043
70.225	99.919	0.06038
70.342	99.9193	0.06034
70.452	99.9195	0.0603
70.543	99.9197	0.06026
70.667	99.9199	0.06022
70.79	99.9201	0.06018
70.885	99.9204	0.06014
70.995	99.9206	0.0601
71.121	99.9208	0.06006
71.213	99.921	0.06002
71.331	99.9212	0.05998
71.437	99.9214	0.05995
71.548	99.9216	0.05991
71.662	99.9219	0.05987
71.775	99.9221	0.05984
71.881	99.9223	0.0598
71.98	99.9225	0.05977
72.098	99.9227	0.05973
72.207	99.9228	0.0597
72.305	99.923	0.05967
72.412	99.9232	0.05963
72.521	99.9234	0.0596
72.641	99.9236	0.05957
72.755	99.9237	0.05954
72.855	99.9239	0.05951
72.944	99.924	0.05948
73.064	99.9242	0.05945
73.185	99.9243	0.05942
73.267	99.9244	0.0594
73.389	99.9245	0.05937
73.499	99.9247	0.05934
73.587	99.9248	0.05932
73.7	99.9249	0.05929
73.809	99.925	0.05926
73.91	99.9251	0.05924
74.025	99.9251	0.05922
74.121	99.9252	0.05919
74.243	99.9253	0.05917
74.335	99.9253	0.05915
74.436	99.9254	0.05912
74.545	99.9254	0.0591
74.651	99.9254	0.05908
74.755	99.9255	0.05906
74.867	99.9255	0.05904
74.969	99.9255	0.05902
75.049	99.9255	0.059
75.168	99.9255	0.05898
75.265	99.9255	0.05896
75.372	99.9254	0.05895
75.472	99.9254	0.05893
75.58	99.9254	0.05891
75.683	99.9253	0.0589
75.796	99.9253	0.05888
75.882	99.9252	0.05887
75.985	99.9252	0.05885
76.093	99.9251	0.05884
76.189	99.925	0.05882
76.304	99.9249	0.05881
76.415	99.9249	0.0588
76.514	99.9248	0.05879
76.606	99.9247	0.05877
76.703	99.9246	0.05876
76.821	99.9245	0.05875
76.923	99.9244	0.05874
77.026	99.9243	0.05873
77.134	99.9241	0.05873
77.233	99.924	0.05872
77.328	99.9239	0.05871
77.432	99.9238	0.0587
77.527	99.9236	0.0587
77.643	99.9235	0.05869
77.74	99.9234	0.05869
77.835	99.9233	0.05869
77.936	99.9231	0.05868
78.036	99.923	0.05868
78.131	99.9229	0.05868
78.233	99.9227	0.05868
78.339	99.9226	0.05868
78.442	99.9225	0.05868
78.552	99.9223	0.05868
78.645	99.9222	0.05868
78.744	99.9221	0.05868
78.855	99.922	0.05869
78.952	99.9218	0.05869
79.065	99.9217	0.05869
79.146	99.9216	0.0587
79.245	99.9215	0.05871
79.353	99.9214	0.05871
79.443	99.9212	0.05872
79.558	99.9211	0.05873
79.657	99.921	0.05874
79.746	99.9209	0.05875
79.866	99.9208	0.05876
79.95	99.9207	0.05877
80.049	99.9206	0.05878
80.149	99.9205	0.05879
80.242	99.9203	0.05881
80.344	99.9202	0.05882
80.454	99.9202	0.05884
80.541	99.9201	0.05885
80.646	99.92	0.05887
80.751	99.9199	0.05888
80.858	99.9198	0.0589
80.961	99.9197	0.05892
81.053	99.9196	0.05894
81.145	99.9195	0.05896
81.252	99.9194	0.05897
81.351	99.9193	0.059
81.451	99.9193	0.05902
81.552	99.9192	0.05904
81.646	99.9191	0.05906
81.765	99.919	0.05908
81.844	99.9189	0.05911
81.955	99.9189	0.05913
82.044	99.9188	0.05915
82.154	99.9187	0.05918
82.255	99.9186	0.05921
82.351	99.9186	0.05923
82.459	99.9185	0.05926
82.552	99.9184	0.05929
82.65	99.9183	0.05931
82.75	99.9183	0.05934
82.859	99.9182	0.05937
82.958	99.9181	0.0594
83.048	99.918	0.05943
83.152	99.9179	0.05946
83.249	99.9179	0.05949
83.351	99.9178	0.05953
83.455	99.9177	0.05956
83.558	99.9176	0.05959
83.652	99.9175	0.05962
83.748	99.9174	0.05966
83.835	99.9173	0.05969
83.94	99.9172	0.05973
84.039	99.9171	0.05976
84.148	99.917	0.0598
84.25	99.9169	0.05983
84.349	99.9168	0.05987
84.457	99.9167	0.0599
84.552	99.9166	0.05994
84.657	99.9165	0.05998
84.741	99.9164	0.06002
84.858	99.9162	0.06005
84.963	99.9161	0.06009
85.059	99.916	0.06013
85.152	99.9159	0.06017
85.257	99.9158	0.06021
85.357	99.9156	0.06025
85.459	99.9155	0.06028
85.557	99.9154	0.06032
85.65	99.9152	0.06036
85.741	99.9151	0.0604
85.844	99.9149	0.06044
85.95	99.9148	0.06048
86.066	99.9146	0.06052
86.156	99.9145	0.06056
86.274	99.9143	0.0606
86.36	99.9142	0.06064
86.464	99.914	0.06068
86.56	99.9139	0.06072
86.647	99.9137	0.06075
86.748	99.9136	0.06079
86.861	99.9134	0.06083
86.951	99.9132	0.06087
87.06	99.9131	0.06091
87.15	99.9129	0.06095
87.275	99.9127	0.06098
87.359	99.9126	0.06102
87.463	99.9124	0.06106
87.56	99.9122	0.0611
87.667	99.912	0.06113
87.757	99.9119	0.06117
87.867	99.9117	0.06121
87.982	99.9115	0.06124
88.06	99.9114	0.06128
88.157	99.9112	0.06131
88.266	99.911	0.06135
88.372	99.9108	0.06138
88.478	99.9107	0.06142
88.563	99.9105	0.06145
88.666	99.9103	0.06149
88.765	99.9102	0.06152
88.863	99.91	0.06155
88.974	99.9098	0.06159
89.069	99.9097	0.06162
89.165	99.9095	0.06165
89.271	99.9093	0.06169
89.364	99.9092	0.06172
89.461	99.909	0.06175
89.575	99.9088	0.06179
89.677	99.9087	0.06182
89.763	99.9085	0.06185
89.861	99.9083	0.06189
89.973	99.9082	0.06192
90.07	99.908	0.06196
90.186	99.9079	0.06199
90.28	99.9077	0.06203
90.373	99.9076	0.06206
90.482	99.9074	0.0621
90.565	99.9073	0.06213
90.681	99.9072	0.06217
90.792	99.907	0.06221
90.876	99.9069	0.06225
90.977	99.9068	0.06229
91.083	99.9066	0.06233
91.187	99.9065	0.06237
91.28	99.9064	0.06242
91.377	99.9062	0.06246
91.479	99.9061	0.06251
91.563	99.906	0.06255
91.675	99.9059	0.0626
91.786	99.9057	0.06265
91.893	99.9056	0.06271
91.995	99.9055	0.06276
92.092	99.9054	0.06281
92.191	99.9053	0.06287
92.284	99.9052	0.06293
92.389	99.9051	0.06299
92.491	99.905	0.06306
92.586	99.9049	0.06312
92.686	99.9048	0.06319
92.784	99.9047	0.06326
92.881	99.9046	0.06333
93.002	99.9045	0.06341
93.093	99.9044	0.06348
93.191	99.9043	0.06356
93.293	99.9043	0.06364
93.383	99.9042	0.06373
93.508	99.9041	0.06382
93.603	99.904	0.06391
93.705	99.9039	0.064
93.803	99.9039	0.06409
93.891	99.9038	0.06419
94.001	99.9037	0.06429
94.108	99.9036	0.06439
94.2	99.9035	0.0645
94.293	99.9035	0.06461
94.413	99.9034	0.06472
94.512	99.9033	0.06483
94.604	99.9032	0.06495
94.707	99.9032	0.06507
94.801	99.9031	0.06519
94.917	99.903	0.06531
95.016	99.9029	0.06544
95.108	99.9029	0.06557
95.205	99.9028	0.0657
95.31	99.9027	0.06583
95.408	99.9026	0.06596
95.508	99.9026	0.0661
95.606	99.9025	0.06624
95.709	99.9024	0.06637
95.815	99.9023	0.06652
95.896	99.9022	0.06666
96.012	99.9022	0.0668
96.11	99.9021	0.06695
96.219	99.902	0.06709
96.296	99.9019	0.06724
96.408	99.9018	0.06739
96.509	99.9017	0.06753
96.619	99.9016	0.06768
96.711	99.9016	0.06783
96.811	99.9015	0.06798
96.912	99.9014	0.06813
97.006	99.9013	0.06828
97.125	99.9012	0.06843
97.216	99.9011	0.06858
97.33	99.901	0.06873
97.416	99.9009	0.06888
97.507	99.9008	0.06902
97.622	99.9007	0.06917
97.722	99.9006	0.06932
97.818	99.9005	0.06946
97.915	99.9005	0.06961
98.026	99.9004	0.06975
98.125	99.9003	0.06989
98.217	99.9002	0.07003
98.316	99.9001	0.07017
98.428	99.9	0.0703
98.526	99.8999	0.07044
98.622	99.8998	0.07057
98.714	99.8997	0.0707
98.827	99.8996	0.07083
98.907	99.8995	0.07096
99.012	99.8995	0.07109
99.122	99.8994	0.07121
99.23	99.8993	0.07133
99.326	99.8992	0.07145
99.42	99.8991	0.07157
99.517	99.899	0.07168
99.621	99.8989	0.07179
99.719	99.8988	0.07191
99.825	99.8987	0.07201
99.922	99.8986	0.07212
100.024	99.8986	0.07222
100.108	99.8985	0.07232
100.222	99.8984	0.07242
100.322	99.8983	0.07252
100.423	99.8982	0.07262
100.519	99.8981	0.07271
100.619	99.898	0.0728
100.723	99.8979	0.07289
100.816	99.8978	0.07297
100.922	99.8977	0.07306
101.012	99.8976	0.07314
101.12	99.8975	0.07322
101.219	99.8974	0.07329
101.321	99.8973	0.07337
101.421	99.8972	0.07344
101.507	99.8971	0.07352
101.606	99.897	0.07359
101.719	99.8969	0.07365
101.813	99.8967	0.07372
101.924	99.8966	0.07378
102.011	99.8965	0.07384
102.111	99.8964	0.07391
102.207	99.8962	0.07396
102.312	99.8961	0.07402
102.41	99.896	0.07408
102.504	99.8958	0.07413
102.597	99.8957	0.07418
102.71	99.8956	0.07423
102.801	99.8954	0.07428
102.909	99.8953	0.07433
103.019	99.8951	0.07437
103.103	99.8949	0.07441
103.201	99.8948	0.07446
103.287	99.8946	0.0745
103.398	99.8945	0.07453
103.491	99.8943	0.07457
103.596	99.8941	0.07461
103.697	99.8939	0.07464
103.787	99.8937	0.07468
103.897	99.8936	0.07471
103.99	99.8934	0.07474
104.097	99.8932	0.07477
104.188	99.893	0.07479
104.287	99.8928	0.07482
104.385	99.8926	0.07484
104.49	99.8924	0.07487
104.592	99.8922	0.07489
104.692	99.892	0.07491
104.784	99.8918	0.07493
104.888	99.8916	0.07495
104.984	99.8914	0.07496
105.075	99.8912	0.07498
105.185	99.891	0.07499
105.291	99.8908	0.07501
105.376	99.8906	0.07502
105.482	99.8903	0.07503
105.587	99.8901	0.07504
105.685	99.8899	0.07505
105.778	99.8897	0.07506
105.869	99.8895	0.07507
105.976	99.8893	0.07508
106.062	99.889	0.07508
106.166	99.8888	0.07509
106.278	99.8886	0.07509
106.37	99.8884	0.07509
106.461	99.8882	0.0751
106.554	99.888	0.0751
106.675	99.8878	0.0751
106.766	99.8876	0.0751
106.866	99.8873	0.0751
106.975	99.8871	0.0751
107.057	99.8869	0.0751
107.168	99.8867	0.0751
107.254	99.8865	0.0751
107.351	99.8863	0.0751
107.447	99.8861	0.0751
107.554	99.8859	0.07509
107.644	99.8858	0.07509
107.746	99.8856	0.07509
107.844	99.8854	0.07509
107.944	99.8852	0.07508
108.04	99.885	0.07508
108.133	99.8849	0.07508
108.234	99.8847	0.07508
108.335	99.8845	0.07507
108.44	99.8844	0.07507
108.528	99.8842	0.07507
108.627	99.8841	0.07507
108.731	99.8839	0.07506
108.828	99.8838	0.07506
108.937	99.8836	0.07506
109.019	99.8835	0.07506
109.119	99.8833	0.07506
109.229	99.8832	0.07506
109.32	99.8831	0.07506
109.432	99.883	0.07505
109.522	99.8829	0.07505
109.623	99.8827	0.07505
109.715	99.8826	0.07506
109.809	99.8825	0.07506
109.909	99.8824	0.07506
110.008	99.8823	0.07506
110.102	99.8822	0.07506
110.214	99.8821	0.07506
110.302	99.8821	0.07507
110.414	99.882	0.07507
110.504	99.8819	0.07507
110.6	99.8818	0.07508
110.711	99.8817	0.07508
110.807	99.8816	0.07509
110.899	99.8816	0.07509
111.005	99.8815	0.0751
111.092	99.8814	0.0751
111.205	99.8813	0.07511
111.29	99.8813	0.07511
111.397	99.8812	0.07512
111.5	99.8811	0.07513
111.577	99.8811	0.07514
111.681	99.881	0.07514
111.779	99.8809	0.07515
111.894	99.8808	0.07516
111.986	99.8808	0.07517
112.084	99.8807	0.07518
112.183	99.8806	0.07518
112.291	99.8806	0.07519
112.387	99.8805	0.0752
112.474	99.8804	0.07521
112.578	99.8804	0.07522
112.681	99.8803	0.07523
112.773	99.8802	0.07524
112.874	99.8801	0.07525
112.972	99.8801	0.07525
113.066	99.88	0.07526
113.164	99.8799	0.07527
113.276	99.8798	0.07528
113.362	99.8798	0.07529
113.471	99.8797	0.0753
113.57	99.8796	0.07531
113.672	99.8795	0.07531
113.765	99.8794	0.07532
113.864	99.8794	0.07533
113.971	99.8793	0.07534
114.062	99.8792	0.07534
114.158	99.8791	0.07535
114.261	99.8791	0.07536
114.353	99.879	0.07536
114.454	99.8789	0.07537
114.54	99.8788	0.07537
114.642	99.8788	0.07538
114.749	99.8787	0.07538
114.851	99.8787	0.07539
114.949	99.8786	0.07539
115.047	99.8785	0.0754
115.137	99.8785	0.0754
115.238	99.8784	0.0754
115.337	99.8784	0.07541
115.436	99.8783	0.07541
115.552	99.8783	0.07541
115.648	99.8782	0.07541
115.737	99.8782	0.07541
115.837	99.8782	0.07541
115.932	99.8781	0.07541
116.039	99.8781	0.07541
116.136	99.8781	0.07541
116.233	99.8781	0.07541
116.334	99.878	0.07541
116.441	99.878	0.07541
116.536	99.878	0.07541
116.636	99.878	0.07541
116.729	99.878	0.0754
116.827	99.878	0.0754
116.927	99.878	0.0754
117.027	99.878	0.0754
117.133	99.878	0.07539
117.224	99.878	0.07539
117.325	99.878	0.07539
117.424	99.878	0.07538
117.509	99.878	0.07538
117.626	99.878	0.07537
117.732	99.878	0.07537
117.82	99.878	0.07537
117.921	99.878	0.07536
118.015	99.878	0.07536
118.116	99.878	0.07535
118.221	99.878	0.07535
118.315	99.8781	0.07534
118.409	99.8781	0.07534
118.51	99.8781	0.07534
118.606	99.8781	0.07533
118.718	99.8781	0.07533
118.814	99.8781	0.07532
118.901	99.878	0.07532
119.001	99.878	0.07532
119.121	99.878	0.07531
119.212	99.878	0.07531
119.302	99.878	0.07531
119.416	99.878	0.07531
119.503	99.8779	0.0753
119.615	99.8779	0.0753
119.694	99.8779	0.0753
119.801	99.8778	0.0753
119.912	99.8778	0.0753
120.004	99.8778	0.0753
120.111	99.8777	0.0753
120.197	99.8777	0.0753
120.311	99.8776	0.0753
120.405	99.8776	0.0753
120.51	99.8775	0.0753
120.607	99.8774	0.0753
120.705	99.8774	0.0753
120.801	99.8773	0.0753
120.898	99.8772	0.07531
120.999	99.8772	0.07531
121.095	99.8771	0.07531
121.191	99.877	0.07532
121.288	99.8769	0.07532
121.398	99.8768	0.07532
121.49	99.8767	0.07533
121.589	99.8767	0.07533
121.68	99.8766	0.07534
121.787	99.8765	0.07535
121.898	99.8764	0.07535
121.988	99.8763	0.07536
122.092	99.8762	0.07537
122.195	99.8761	0.07537
122.294	99.8761	0.07538
122.379	99.876	0.07539
122.491	99.8759	0.0754
122.58	99.8758	0.07541
122.686	99.8757	0.07542
122.783	99.8756	0.07543
122.893	99.8756	0.07544
122.99	99.8755	0.07545
123.089	99.8755	0.07546
123.179	99.8754	0.07547
123.279	99.8753	0.07548
123.389	99.8753	0.07549
123.484	99.8752	0.0755
123.592	99.8752	0.07551
123.686	99.8752	0.07553
123.778	99.8752	0.07554
123.889	99.8751	0.07555
123.99	99.8751	0.07556
124.087	99.8751	0.07558
124.184	99.8751	0.07559
124.292	99.8751	0.0756
124.386	99.8751	0.07562
124.478	99.8752	0.07563
124.583	99.8752	0.07565
124.683	99.8752	0.07566
124.782	99.8752	0.07568
124.879	99.8753	0.07569
124.991	99.8754	0.07571
125.086	99.8754	0.07572
125.189	99.8755	0.07574
125.288	99.8756	0.07575
125.386	99.8757	0.07577
125.49	99.8757	0.07578
125.577	99.8758	0.0758
125.677	99.876	0.07582
125.776	99.8761	0.07583
125.877	99.8762	0.07585
125.975	99.8763	0.07587
126.076	99.8764	0.07588
126.174	99.8766	0.0759
126.287	99.8767	0.07592
126.374	99.8769	0.07593
126.478	99.877	0.07595
126.577	99.8771	0.07597
126.684	99.8773	0.07599
126.777	99.8774	0.07601
126.889	99.8776	0.07602
126.982	99.8778	0.07604
127.083	99.8779	0.07606
127.188	99.8781	0.07608
127.282	99.8782	0.0761
127.381	99.8784	0.07611
127.484	99.8786	0.07613
127.57	99.8787	0.07615
127.687	99.8789	0.07617
127.777	99.879	0.07619
127.883	99.8792	0.07621
127.991	99.8793	0.07623
128.088	99.8795	0.07625
128.187	99.8796	0.07627
128.274	99.8798	0.07628
128.379	99.8799	0.0763
128.483	99.88	0.07632
128.574	99.8801	0.07634
128.691	99.8802	0.07636
128.775	99.8804	0.07638
128.896	99.8804	0.0764
128.979	99.8805	0.07642
129.085	99.8806	0.07644
129.183	99.8807	0.07646
129.284	99.8808	0.07648
129.4	99.8808	0.0765
129.482	99.8809	0.07652
129.596	99.8809	0.07654
129.682	99.8809	0.07656
129.79	99.881	0.07658
129.882	99.881	0.0766
129.981	99.881	0.07662
130.082	99.881	0.07664
130.171	99.881	0.07666
130.294	99.8809	0.07668
130.388	99.8809	0.0767
130.481	99.8809	0.07672
130.586	99.8808	0.07674
130.688	99.8808	0.07676
130.789	99.8807	0.07678
130.89	99.8806	0.0768
130.984	99.8805	0.07683
131.087	99.8805	0.07685
131.185	99.8804	0.07687
131.291	99.8803	0.07689
131.387	99.8802	0.07691
131.483	99.88	0.07693
131.589	99.8799	0.07695
131.68	99.8798	0.07697
131.784	99.8797	0.07699
131.892	99.8795	0.07701
132	99.8794	0.07703
132.093	99.8793	0.07706
132.184	99.8791	0.07708
132.275	99.879	0.0771
132.4	99.8788	0.07712
132.488	99.8787	0.07714
132.593	99.8785	0.07716
132.698	99.8784	0.07719
132.797	99.8782	0.07721
132.896	99.8781	0.07723
132.999	99.8779	0.07725
133.083	99.8778	0.07727
133.189	99.8777	0.0773
133.289	99.8775	0.07732
133.394	99.8774	0.07734
133.504	99.8773	0.07736
133.594	99.8772	0.07739
133.701	99.877	0.07741
133.794	99.8769	0.07743
133.892	99.8768	0.07746
133.991	99.8767	0.07748
134.093	99.8766	0.07751
134.194	99.8765	0.07753
134.298	99.8765	0.07756
134.41	99.8764	0.07758
134.494	99.8764	0.0776
134.612	99.8763	0.07763
134.705	99.8763	0.07766
134.8	99.8762	0.07768
134.908	99.8762	0.07771
135.001	99.8762	0.07773
135.101	99.8762	0.07776
135.2	99.8762	0.07779
135.289	99.8762	0.07781
135.399	99.8763	0.07784
135.508	99.8763	0.07787
135.607	99.8764	0.0779
135.705	99.8764	0.07792
135.809	99.8765	0.07795
135.906	99.8766	0.07798
136.012	99.8767	0.07801
136.098	99.8768	0.07804
136.201	99.8769	0.07807
136.305	99.877	0.0781
136.41	99.8771	0.07813
136.507	99.8773	0.07816
136.61	99.8774	0.07819
136.7	99.8775	0.07823
136.803	99.8777	0.07826
136.909	99.8779	0.07829
137.011	99.8781	0.07832
137.101	99.8782	0.07836
137.205	99.8784	0.07839
137.304	99.8786	0.07842
137.411	99.8788	0.07846
137.499	99.8791	0.07849
137.606	99.8793	0.07853
137.701	99.8795	0.07856
137.814	99.8797	0.0786
137.903	99.8799	0.07864
138.012	99.8802	0.07867
138.113	99.8804	0.07871
138.211	99.8807	0.07875
138.308	99.8809	0.07879
138.41	99.8811	0.07882
138.511	99.8814	0.07886
138.607	99.8816	0.0789
138.722	99.8819	0.07894
138.799	99.8821	0.07898
138.907	99.8824	0.07902
139.014	99.8826	0.07906
139.114	99.8828	0.0791
139.209	99.8831	0.07914
139.305	99.8833	0.07918
139.413	99.8836	0.07923
139.506	99.8838	0.07927
139.61	99.884	0.07931
139.728	99.8842	0.07935
139.826	99.8845	0.0794
139.913	99.8847	0.07944
140.01	99.8849	0.07948
140.117	99.8851	0.07953
140.213	99.8853	0.07957
140.312	99.8855	0.07962
140.421	99.8857	0.07966
140.509	99.8859	0.07971
140.607	99.886	0.07975
140.716	99.8862	0.0798
140.805	99.8863	0.07984
140.914	99.8865	0.07989
141.018	99.8867	0.07994
141.113	99.8868	0.07998
141.215	99.8869	0.08003
141.314	99.887	0.08008
141.421	99.8872	0.08012
141.521	99.8872	0.08017
141.615	99.8873	0.08022
141.722	99.8874	0.08027
141.818	99.8875	0.08031
141.919	99.8876	0.08036
142.02	99.8876	0.08041
142.121	99.8877	0.08046
142.219	99.8877	0.08051
142.319	99.8878	0.08055
142.423	99.8878	0.0806
142.519	99.8878	0.08065
142.617	99.8878	0.0807
142.73	99.8878	0.08075
142.825	99.8878	0.0808
142.927	99.8878	0.08085
143.028	99.8878	0.0809
143.131	99.8877	0.08095
143.235	99.8877	0.081
143.327	99.8876	0.08104
143.412	99.8876	0.08109
143.531	99.8875	0.08114
143.621	99.8874	0.08119
143.72	99.8873	0.08124
143.818	99.8873	0.08129
143.929	99.8872	0.08134
144.02	99.8871	0.08139
144.118	99.8869	0.08145
144.223	99.8868	0.0815
144.332	99.8867	0.08155
144.423	99.8866	0.0816
144.536	99.8864	0.08165
144.62	99.8863	0.0817
144.729	99.8862	0.08175
144.834	99.886	0.0818
144.928	99.8859	0.08186
145.017	99.8857	0.08191
145.137	99.8856	0.08196
145.227	99.8854	0.08201
145.337	99.8852	0.08207
145.433	99.8851	0.08212
145.533	99.8849	0.08217
145.627	99.8847	0.08222
145.737	99.8846	0.08228
145.825	99.8844	0.08233
145.932	99.8842	0.08239
146.025	99.884	0.08244
146.136	99.8838	0.0825
146.232	99.8837	0.08255
146.33	99.8835	0.08261
146.433	99.8833	0.08266
146.535	99.8831	0.08272
146.632	99.883	0.08278
146.728	99.8828	0.08283
146.842	99.8826	0.08289
146.933	99.8825	0.08295
147.036	99.8823	0.083
147.145	99.8821	0.08306
147.241	99.882	0.08312
147.332	99.8818	0.08318
147.442	99.8816	0.08324
147.541	99.8815	0.0833
147.628	99.8813	0.08336
147.74	99.8812	0.08342
147.846	99.8811	0.08348
147.938	99.8809	0.08354
148.031	99.8808	0.0836
148.141	99.8807	0.08366
148.22	99.8806	0.08372
148.336	99.8804	0.08379
148.45	99.8803	0.08385
148.548	99.8802	0.08391
148.636	99.8801	0.08398
148.744	99.88	0.08404
148.844	99.8799	0.0841
148.946	99.8799	0.08417
149.041	99.8798	0.08423
149.133	99.8797	0.0843
149.231	99.8796	0.08436
149.339	99.8796	0.08443
149.436	99.8795	0.08449
149.528	99.8795	0.08456
149.644	99.8794	0.08462
149.737	99.8794	0.08469
149.84	99.8793	0.08475
149.94	99.8793	0.08482
150.04	99.8793	0.08489
150.134	99.8792	0.08495
150.238	99.8792	0.08502
150.335	99.8792	0.08509
150.435	99.8792	0.08515
150.551	99.8792	0.08522
150.647	99.8792	0.08529
150.744	99.8792	0.08535
150.842	99.8792	0.08542
150.941	99.8792	0.08549
151.038	99.8792	0.08556
151.143	99.8792	0.08562
151.242	99.8792	0.08569
151.345	99.8793	0.08576
151.439	99.8793	0.08582
151.548	99.8793	0.08589
151.631	99.8794	0.08596
151.73	99.8794	0.08602
151.838	99.8794	0.08609
151.942	99.8795	0.08616
152.033	99.8795	0.08622
152.135	99.8796	0.08629
152.249	99.8796	0.08636
152.346	99.8797	0.08642
152.449	99.8797	0.08649
152.552	99.8798	0.08655
152.64	99.8799	0.08662
152.743	99.8799	0.08668
152.84	99.88	0.08675
152.941	99.8801	0.08681
153.039	99.8801	0.08688
153.128	99.8802	0.08694
153.234	99.8803	0.08701
153.337	99.8804	0.08707
153.445	99.8804	0.08713
153.533	99.8805	0.0872
153.649	99.8806	0.08726
153.732	99.8807	0.08732
153.834	99.8808	0.08739
153.933	99.8808	0.08745
154.043	99.8809	0.08751
154.138	99.881	0.08757
154.241	99.8811	0.08764
154.342	99.8812	0.0877
154.44	99.8813	0.08776
154.544	99.8813	0.08782
154.628	99.8814	0.08788
154.735	99.8815	0.08794
154.838	99.8816	0.088
154.932	99.8817	0.08806
155.034	99.8818	0.08812
155.139	99.8819	0.08818
155.244	99.882	0.08824
155.339	99.8821	0.0883
155.441	99.8821	0.08836
155.545	99.8822	0.08842
155.642	99.8823	0.08847
155.738	99.8824	0.08853
155.841	99.8825	0.08859
155.94	99.8826	0.08865
156.04	99.8827	0.0887
156.128	99.8827	0.08876
156.24	99.8828	0.08882
156.337	99.8829	0.08887
156.444	99.883	0.08893
156.541	99.8831	0.08899
156.645	99.8831	0.08904
156.733	99.8832	0.0891
156.848	99.8833	0.08915
156.94	99.8834	0.08921
157.035	99.8834	0.08926
157.128	99.8835	0.08932
157.24	99.8836	0.08937
157.341	99.8837	0.08943
157.438	99.8837	0.08948
157.539	99.8838	0.08954
157.635	99.8839	0.08959
157.741	99.884	0.08964
157.841	99.884	0.0897
157.948	99.8841	0.08975
158.036	99.8842	0.0898
158.134	99.8842	0.08985
158.235	99.8843	0.08991
158.334	99.8844	0.08996
158.433	99.8845	0.09001
158.537	99.8845	0.09006
158.632	99.8846	0.09012
158.735	99.8847	0.09017
158.834	99.8848	0.09022
158.939	99.8849	0.09027
159.028	99.8849	0.09032
159.133	99.885	0.09037
159.239	99.8851	0.09042
159.33	99.8852	0.09047
159.426	99.8853	0.09052
159.539	99.8854	0.09057
159.628	99.8855	0.09062
159.736	99.8856	0.09067
159.839	99.8857	0.09072
159.938	99.8858	0.09077
160.028	99.8859	0.09082
160.135	99.886	0.09087
160.237	99.8861	0.09092
160.328	99.8862	0.09097
160.426	99.8863	0.09102
160.534	99.8864	0.09107
160.639	99.8866	0.09112
160.739	99.8867	0.09116
160.835	99.8868	0.09121
160.935	99.8869	0.09126
161.044	99.8871	0.09131
161.128	99.8872	0.09135
161.233	99.8873	0.0914
161.335	99.8875	0.09145
161.437	99.8876	0.0915
161.538	99.8878	0.09154
161.643	99.8879	0.09159
161.732	99.888	0.09163
161.822	99.8882	0.09168
161.929	99.8883	0.09173
162.034	99.8885	0.09177
162.134	99.8886	0.09182
162.237	99.8888	0.09186
162.34	99.8889	0.09191
162.422	99.889	0.09195
162.529	99.8892	0.092
162.636	99.8893	0.09204
162.738	99.8895	0.09208
162.831	99.8896	0.09213
162.929	99.8897	0.09217
163.033	99.8899	0.09221
163.129	99.89	0.09226
163.232	99.8901	0.0923
163.332	99.8903	0.09234
163.449	99.8904	0.09238
163.532	99.8905	0.09242
163.63	99.8906	0.09246
163.73	99.8907	0.0925
163.828	99.8909	0.09255
163.93	99.891	0.09259
164.027	99.8911	0.09263
164.143	99.8912	0.09267
164.232	99.8913	0.0927
164.33	99.8914	0.09274
164.437	99.8915	0.09278
164.533	99.8916	0.09282
164.632	99.8917	0.09286
164.73	99.8918	0.0929
164.836	99.8919	0.09294
164.935	99.892	0.09297
165.034	99.892	0.09301
165.132	99.8921	0.09305
165.231	99.8922	0.09308
165.34	99.8923	0.09312
165.437	99.8923	0.09316
165.535	99.8924	0.09319
165.632	99.8925	0.09323
165.734	99.8926	0.09326
165.831	99.8926	0.0933
165.938	99.8927	0.09333
166.032	99.8928	0.09337
166.137	99.8928	0.0934
166.231	99.8929	0.09344
166.329	99.8929	0.09347
166.428	99.893	0.09351
166.527	99.8931	0.09354
166.629	99.8931	0.09358
166.726	99.8932	0.09361
166.83	99.8933	0.09365
166.925	99.8933	0.09368
167.029	99.8934	0.09371
167.127	99.8935	0.09375
167.222	99.8935	0.09378
167.329	99.8936	0.09382
167.43	99.8936	0.09385
167.531	99.8937	0.09388
167.618	99.8938	0.09392
167.719	99.8939	0.09395
167.816	99.8939	0.09399
167.921	99.894	0.09402
168.031	99.8941	0.09405
168.124	99.8942	0.09409
168.223	99.8942	0.09412
168.324	99.8943	0.09416
168.43	99.8944	0.09419
168.52	99.8945	0.09423
168.624	99.8946	0.09426
168.725	99.8947	0.09429
168.821	99.8948	0.09433
168.92	99.8949	0.09436
169.031	99.8949	0.0944
169.135	99.895	0.09443
169.232	99.8951	0.09447
169.329	99.8952	0.09451
169.418	99.8953	0.09454
169.524	99.8954	0.09458
169.628	99.8955	0.09461
169.727	99.8957	0.09465
169.832	99.8958	0.09468
169.928	99.8959	0.09472
170.023	99.896	0.09476
170.126	99.8961	0.09479
170.221	99.8962	0.09483
170.329	99.8963	0.09486
170.421	99.8964	0.0949
170.522	99.8965	0.09494
170.628	99.8966	0.09497
170.731	99.8968	0.09501
170.823	99.8969	0.09505
170.927	99.897	0.09508
171.027	99.8971	0.09512
171.127	99.8972	0.09516
171.222	99.8973	0.09519
171.319	99.8975	0.09523
171.422	99.8976	0.09527
171.518	99.8977	0.0953
171.63	99.8978	0.09534
171.733	99.8979	0.09538
171.837	99.898	0.09541
171.926	99.8981	0.09545
172.019	99.8982	0.09549
172.13	99.8983	0.09552
172.219	99.8985	0.09556
172.326	99.8986	0.09559
172.418	99.8987	0.09563
172.515	99.8988	0.09567
172.605	99.8989	0.0957
172.724	99.899	0.09574
172.816	99.8991	0.09577
172.919	99.8992	0.09581
173.029	99.8993	0.09584
173.128	99.8994	0.09588
173.223	99.8995	0.09591
173.318	99.8995	0.09595
173.415	99.8996	0.09598
173.514	99.8997	0.09602
173.616	99.8998	0.09605
173.718	99.8999	0.09608
173.807	99.8999	0.09612
173.911	99.9	0.09615
174.02	99.9001	0.09618
174.107	99.9001	0.09622
174.215	99.9002	0.09625
174.314	99.9003	0.09629
174.42	99.9003	0.09632
174.503	99.9004	0.09635
174.62	99.9004	0.09638
174.719	99.9005	0.09642
174.822	99.9005	0.09645
174.917	99.9005	0.09648
175.016	99.9006	0.09651
175.109	99.9006	0.09655
175.214	99.9006	0.09658
175.317	99.9007	0.09661
175.425	99.9007	0.09664
175.511	99.9007	0.09668
175.617	99.9007	0.09671
175.7	99.9007	0.09674
175.812	99.9008	0.09677
175.914	99.9008	0.09681
176.001	99.9008	0.09684
176.116	99.9008	0.09687
176.211	99.9008	0.09691
176.308	99.9007	0.09694
176.409	99.9007	0.09697
176.504	99.9007	0.097
176.619	99.9007	0.09704
176.715	99.9007	0.09707
176.825	99.9007	0.0971
176.91	99.9006	0.09714
177.009	99.9006	0.09717
177.109	99.9006	0.0972
177.211	99.9005	0.09724
177.317	99.9005	0.09727
177.413	99.9005	0.09731
177.516	99.9004	0.09734
177.607	99.9004	0.09738
177.716	99.9003	0.09741
177.814	99.9003	0.09745
177.916	99.9002	0.09748
178.004	99.9001	0.09752
178.114	99.9001	0.09755
178.208	99.9	0.09759
178.323	99.9	0.09762
178.422	99.8999	0.09766
178.514	99.8998	0.09769
178.62	99.8998	0.09773
178.703	99.8997	0.09777
178.816	99.8996	0.0978
178.915	99.8996	0.09784
179.016	99.8995	0.09787
179.11	99.8994	0.09791
179.209	99.8993	0.09795
179.306	99.8993	0.09798
179.415	99.8992	0.09802
179.511	99.8991	0.09806
179.617	99.899	0.0981
179.71	99.8989	0.09813
179.805	99.8989	0.09817
179.911	99.8988	0.09821
180.015	99.8987	0.09824
180.108	99.8986	0.09828
180.209	99.8985	0.09832
180.31	99.8984	0.09836
180.414	99.8984	0.09839
180.517	99.8983	0.09843
180.603	99.8982	0.09847
180.717	99.8981	0.0985
180.814	99.898	0.09854
180.915	99.8979	0.09858
181.021	99.8978	0.09861
181.109	99.8978	0.09865
181.22	99.8977	0.09869
181.317	99.8976	0.09873
181.416	99.8975	0.09876
181.521	99.8974	0.0988
181.613	99.8973	0.09884
181.709	99.8972	0.09887
181.806	99.8971	0.09891
181.912	99.8971	0.09895
182	99.897	0.09898
182.111	99.8969	0.09902
182.208	99.8968	0.09906
182.312	99.8967	0.09909
182.411	99.8966	0.09913
182.514	99.8965	0.09916
182.623	99.8964	0.0992
182.714	99.8963	0.09924
182.812	99.8962	0.09927
182.913	99.8962	0.09931
183.011	99.8961	0.09934
183.111	99.896	0.09938
183.219	99.8959	0.09942
183.317	99.8958	0.09945
183.412	99.8957	0.09949
183.511	99.8956	0.09952
183.615	99.8955	0.09956
183.717	99.8954	0.09959
183.823	99.8953	0.09963
183.919	99.8952	0.09966
183.999	99.8951	0.0997
184.111	99.895	0.09973
184.222	99.8949	0.09977
184.307	99.8948	0.0998
184.421	99.8947	0.09984
184.521	99.8946	0.09987
184.602	99.8945	0.0999
184.71	99.8944	0.09994
184.821	99.8943	0.09997
184.919	99.8941	0.10001
185.018	99.894	0.10004
185.109	99.8939	0.10007
185.231	99.8938	0.10011
185.315	99.8937	0.10014
185.414	99.8936	0.10017
185.513	99.8935	0.10021
185.619	99.8933	0.10024
185.711	99.8932	0.10027
185.819	99.8931	0.1003
185.909	99.893	0.10034
186.011	99.8928	0.10037
186.12	99.8927	0.1004
186.223	99.8926	0.10043
186.321	99.8925	0.10046
186.413	99.8923	0.10049
186.515	99.8922	0.10052
186.625	99.8921	0.10056
186.716	99.8919	0.10059
186.814	99.8918	0.10062
186.93	99.8917	0.10065
187.02	99.8916	0.10068
187.12	99.8914	0.10071
187.222	99.8913	0.10074
187.319	99.8912	0.10077
187.42	99.891	0.10079
187.526	99.8909	0.10082
187.629	99.8908	0.10085
187.722	99.8906	0.10088
187.818	99.8905	0.10091
187.918	99.8904	0.10094
188.019	99.8902	0.10097
188.127	99.8901	0.10099
188.224	99.89	0.10102
188.316	99.8898	0.10105
188.426	99.8897	0.10107
188.529	99.8895	0.1011
188.625	99.8894	0.10113
188.726	99.8893	0.10115
188.823	99.8892	0.10118
188.924	99.889	0.1012
189.025	99.8889	0.10123
189.12	99.8887	0.10126
189.224	99.8886	0.10128
189.319	99.8885	0.1013
189.427	99.8883	0.10133
189.522	99.8882	0.10135
189.622	99.8881	0.10138
189.723	99.8879	0.1014
189.819	99.8878	0.10142
189.934	99.8876	0.10145
190.026	99.8875	0.10147
190.118	99.8873	0.10149
190.219	99.8872	0.10151
190.319	99.8871	0.10154
190.427	99.8869	0.10156
190.532	99.8868	0.10158
190.632	99.8866	0.1016
190.722	99.8865	0.10162
190.829	99.8863	0.10164
190.933	99.8862	0.10166
191.026	99.886	0.10168
191.128	99.8859	0.1017
191.222	99.8857	0.10172
191.333	99.8856	0.10174
191.437	99.8854	0.10175
191.534	99.8853	0.10177
191.629	99.8851	0.10179
191.73	99.885	0.10181
191.823	99.8848	0.10182
191.936	99.8846	0.10184
192.033	99.8845	0.10186
192.143	99.8843	0.10187
192.232	99.8842	0.10189
192.328	99.884	0.1019
192.421	99.8838	0.10191
192.523	99.8837	0.10193
192.633	99.8835	0.10194
192.735	99.8833	0.10196
192.839	99.8832	0.10197
192.937	99.883	0.10198
193.038	99.8829	0.10199
193.135	99.8827	0.102
193.233	99.8826	0.10201
193.346	99.8824	0.10203
193.438	99.8823	0.10204
193.533	99.8821	0.10205
193.632	99.882	0.10205
193.738	99.8818	0.10206
193.829	99.8817	0.10207
193.943	99.8816	0.10208
194.033	99.8814	0.10209
194.137	99.8813	0.1021
194.236	99.8812	0.1021
194.343	99.8811	0.10211
194.445	99.8809	0.10212
194.534	99.8808	0.10212
194.642	99.8807	0.10213
194.747	99.8806	0.10213
194.84	99.8805	0.10214
194.939	99.8805	0.10214
195.039	99.8804	0.10215
195.138	99.8803	0.10215
195.246	99.8802	0.10215
195.341	99.8802	0.10216
195.445	99.8801	0.10216
195.542	99.8801	0.10216
195.644	99.88	0.10216
195.742	99.88	0.10217
195.839	99.88	0.10217
195.935	99.8799	0.10217
196.043	99.8799	0.10217
196.145	99.8799	0.10217
196.245	99.8799	0.10217
196.335	99.8799	0.10217
196.44	99.8799	0.10217
196.548	99.8799	0.10217
196.645	99.88	0.10217
196.74	99.88	0.10217
196.838	99.88	0.10217
196.936	99.8801	0.10217
197.043	99.8801	0.10217
197.142	99.8802	0.10217
197.25	99.8802	0.10217
197.344	99.8803	0.10217
197.444	99.8804	0.10217
197.537	99.8804	0.10217
197.64	99.8805	0.10217
197.737	99.8806	0.10217
197.837	99.8807	0.10216
197.933	99.8808	0.10216
198.036	99.8809	0.10216
198.145	99.881	0.10216
198.244	99.8811	0.10216
198.349	99.8812	0.10216
198.437	99.8812	0.10215
198.546	99.8813	0.10215
198.642	99.8815	0.10215
198.748	99.8816	0.10215
198.843	99.8817	0.10215
198.939	99.8818	0.10214
199.034	99.8819	0.10214
199.146	99.882	0.10214
199.241	99.8821	0.10214
199.337	99.8822	0.10213
199.442	99.8823	0.10213
199.548	99.8824	0.10213
199.655	99.8825	0.10213
199.746	99.8826	0.10213
199.844	99.8827	0.10212
199.944	99.8828	0.10212
200.048	99.8829	0.10212
200.145	99.8829	0.10212
200.249	99.883	0.10211
200.337	99.8831	0.10211
200.452	99.8832	0.10211
200.545	99.8833	0.10211
200.641	99.8833	0.1021
200.746	99.8834	0.1021
200.842	99.8835	0.1021
200.943	99.8836	0.1021
201.042	99.8836	0.1021
201.143	99.8837	0.10209
201.239	99.8838	0.10209
201.338	99.8838	0.10209
201.438	99.8839	0.10209
201.547	99.8839	0.10208
201.646	99.884	0.10208
201.733	99.8841	0.10208
201.839	99.8841	0.10208
201.95	99.8842	0.10208
202.045	99.8842	0.10207
202.142	99.8843	0.10207
202.25	99.8843	0.10207
202.336	99.8844	0.10207
202.438	99.8844	0.10207
202.544	99.8845	0.10206
202.631	99.8845	0.10206
202.749	99.8845	0.10206
202.845	99.8846	0.10206
202.941	99.8846	0.10206
203.036	99.8847	0.10206
203.137	99.8847	0.10206
203.243	99.8848	0.10205
203.335	99.8848	0.10205
203.431	99.8849	0.10205
203.528	99.8849	0.10205
203.633	99.885	0.10205
203.745	99.885	0.10205
203.847	99.8851	0.10205
203.939	99.8851	0.10205
204.043	99.8852	0.10205
204.135	99.8852	0.10205
204.242	99.8853	0.10205
204.33	99.8853	0.10205
204.439	99.8854	0.10205
204.544	99.8855	0.10205
204.633	99.8855	0.10205
204.745	99.8856	0.10205
204.83	99.8856	0.10205
204.931	99.8857	0.10205
205.031	99.8857	0.10206
205.124	99.8858	0.10206
205.228	99.8859	0.10206
205.329	99.8859	0.10206
205.43	99.886	0.10206
205.537	99.886	0.10207
205.636	99.8861	0.10207
205.739	99.8861	0.10207
205.841	99.8862	0.10208
205.933	99.8862	0.10208
206.039	99.8863	0.10209
206.139	99.8863	0.10209
206.24	99.8863	0.1021
206.34	99.8864	0.1021
206.424	99.8864	0.10211
206.541	99.8864	0.10211
206.633	99.8865	0.10212
206.743	99.8865	0.10213
206.838	99.8865	0.10213
206.933	99.8865	0.10214
207.041	99.8865	0.10215
207.137	99.8865	0.10216
207.233	99.8865	0.10216
207.335	99.8865	0.10217
207.426	99.8865	0.10218
207.532	99.8865	0.10219
207.622	99.8865	0.1022
207.728	99.8865	0.10221
207.827	99.8864	0.10222
207.934	99.8864	0.10223
208.034	99.8864	0.10224
208.129	99.8863	0.10225
208.231	99.8863	0.10226
208.331	99.8862	0.10227
208.433	99.8861	0.10229
208.53	99.8861	0.1023
208.627	99.886	0.10231
208.734	99.8859	0.10232
208.826	99.8858	0.10234
208.928	99.8857	0.10235
209.031	99.8856	0.10236
209.129	99.8855	0.10238
209.219	99.8854	0.10239
209.325	99.8853	0.10241
209.431	99.8852	0.10242
209.526	99.8851	0.10244
209.622	99.885	0.10245
209.721	99.8849	0.10247
209.829	99.8847	0.10248
209.925	99.8846	0.1025
210.018	99.8845	0.10251
210.131	99.8843	0.10253
210.227	99.8842	0.10255
210.325	99.8841	0.10256
210.422	99.884	0.10258
210.525	99.8838	0.1026
210.623	99.8837	0.10261
210.718	99.8836	0.10263
210.826	99.8834	0.10265
210.919	99.8833	0.10266
211.028	99.8832	0.10268
211.127	99.883	0.1027
211.22	99.8829	0.10272
211.322	99.8828	0.10274
211.422	99.8826	0.10275
211.521	99.8825	0.10277
211.618	99.8824	0.10279
211.72	99.8823	0.10281
211.823	99.8822	0.10283
211.91	99.8821	0.10285
212.017	99.882	0.10286
212.125	99.8819	0.10288
212.214	99.8818	0.1029
212.317	99.8817	0.10292
212.422	99.8816	0.10294
212.516	99.8815	0.10296
212.62	99.8814	0.10298
212.729	99.8813	0.103
212.819	99.8813	0.10302
212.916	99.8812	0.10304
213.021	99.8811	0.10306
213.109	99.8811	0.10308
213.225	99.881	0.1031
213.311	99.8809	0.10312
213.414	99.8809	0.10314
213.523	99.8808	0.10316
213.621	99.8808	0.10318
213.718	99.8808	0.1032
213.827	99.8807	0.10322
213.924	99.8807	0.10324
214.021	99.8806	0.10326
214.122	99.8806	0.10328
214.209	99.8806	0.1033
214.31	99.8806	0.10332
214.416	99.8805	0.10334
214.504	99.8805	0.10336
214.614	99.8805	0.10339
214.722	99.8805	0.10341
214.812	99.8805	0.10343
214.909	99.8805	0.10345
214.999	99.8804	0.10347
215.111	99.8804	0.10349
215.216	99.8804	0.10352
215.31	99.8804	0.10354
215.406	99.8804	0.10356
215.508	99.8804	0.10358
215.611	99.8804	0.1036
215.717	99.8804	0.10363
215.811	99.8804	0.10365
215.909	99.8805	0.10367
216.001	99.8805	0.10369
216.111	99.8805	0.10372
216.209	99.8805	0.10374
216.308	99.8805	0.10376
216.415	99.8805	0.10378
216.506	99.8805	0.10381
216.608	99.8806	0.10383
216.708	99.8806	0.10385
216.807	99.8806	0.10388
216.903	99.8807	0.1039
217.007	99.8807	0.10392
217.104	99.8807	0.10395
217.201	99.8808	0.10397
217.303	99.8808	0.104
217.405	99.8809	0.10402
217.501	99.8809	0.10404
217.613	99.881	0.10407
217.697	99.881	0.10409
217.803	99.8811	0.10412
217.91	99.8812	0.10414
217.999	99.8812	0.10416
218.109	99.8813	0.10419
218.206	99.8814	0.10421
218.3	99.8815	0.10424
218.392	99.8816	0.10426
218.512	99.8817	0.10429
218.598	99.8818	0.10431
218.703	99.8819	0.10434
218.799	99.882	0.10436
218.894	99.8821	0.10439
218.992	99.8822	0.10441
219.101	99.8824	0.10444
219.196	99.8825	0.10446
219.307	99.8826	0.10449
219.392	99.8828	0.10451
219.511	99.8829	0.10454
219.598	99.8831	0.10456
219.703	99.8832	0.10459
219.794	99.8834	0.10461
219.902	99.8835	0.10464
219.998	99.8837	0.10466
220.105	99.8839	0.10469
220.204	99.8841	0.10471
220.3	99.8843	0.10474
220.409	99.8844	0.10476
220.497	99.8846	0.10479
220.605	99.8848	0.10481
220.699	99.885	0.10484
220.802	99.8852	0.10486
220.897	99.8854	0.10489
220.995	99.8856	0.10491
221.092	99.8859	0.10493
221.196	99.8861	0.10496
221.281	99.8863	0.10498
221.397	99.8865	0.10501
221.501	99.8867	0.10503
221.597	99.8869	0.10505
221.702	99.8872	0.10508
221.798	99.8874	0.1051
221.891	99.8876	0.10512
221.992	99.8878	0.10514
222.107	99.888	0.10517
222.2	99.8882	0.10519
222.295	99.8885	0.10521
222.391	99.8887	0.10523
222.504	99.8889	0.10525
222.602	99.8891	0.10528
222.699	99.8893	0.1053
222.798	99.8895	0.10532
222.891	99.8898	0.10534
223.004	99.89	0.10536
223.094	99.8902	0.10538
223.202	99.8904	0.1054
223.3	99.8906	0.10542
223.397	99.8908	0.10544
223.499	99.891	0.10546
223.597	99.8912	0.10548
223.704	99.8913	0.1055
223.791	99.8915	0.10552
223.907	99.8917	0.10553
223.994	99.8919	0.10555
224.09	99.892	0.10557
224.196	99.8922	0.10559
224.296	99.8924	0.10561
224.399	99.8925	0.10563
224.498	99.8927	0.10564
224.593	99.8928	0.10566
224.703	99.8929	0.10568
224.792	99.8931	0.1057
224.892	99.8932	0.10571
225.001	99.8933	0.10573
225.099	99.8935	0.10575
225.193	99.8936	0.10576
225.296	99.8937	0.10578
225.392	99.8938	0.1058
225.498	99.8939	0.10581
225.609	99.894	0.10583
225.702	99.894	0.10585
225.805	99.8941	0.10586
225.897	99.8942	0.10588
225.997	99.8943	0.10589
226.103	99.8943	0.10591
226.201	99.8944	0.10593
226.307	99.8944	0.10594
226.396	99.8945	0.10596
226.5	99.8945	0.10598
226.605	99.8945	0.10599
226.693	99.8946	0.10601
226.795	99.8946	0.10602
226.899	99.8946	0.10604
226.994	99.8946	0.10605
227.093	99.8946	0.10607
227.199	99.8946	0.10609
227.29	99.8946	0.1061
227.4	99.8946	0.10612
227.498	99.8946	0.10613
227.604	99.8946	0.10615
227.699	99.8945	0.10617
227.796	99.8945	0.10618
227.902	99.8945	0.1062
227.988	99.8945	0.10622
228.095	99.8944	0.10623
228.194	99.8944	0.10625
228.293	99.8943	0.10627
228.401	99.8943	0.10628
228.484	99.8942	0.1063
228.597	99.8942	0.10632
228.698	99.8941	0.10633
228.789	99.894	0.10635
228.89	99.894	0.10637
229	99.8939	0.10638
229.082	99.8938	0.1064
229.194	99.8937	0.10642
229.3	99.8936	0.10644
229.395	99.8935	0.10645
229.5	99.8934	0.10647
229.596	99.8933	0.10649
229.693	99.8932	0.10651
229.799	99.8931	0.10653
229.896	99.893	0.10654
229.995	99.8929	0.10656
230.098	99.8928	0.10658
230.189	99.8927	0.1066
230.292	99.8926	0.10662
230.39	99.8924	0.10664
230.496	99.8923	0.10666
230.595	99.8922	0.10668
230.693	99.8921	0.1067
230.789	99.8919	0.10672
230.893	99.8918	0.10674
230.987	99.8917	0.10676
231.097	99.8915	0.10678
231.198	99.8914	0.1068
231.295	99.8912	0.10682
231.393	99.8911	0.10684
231.485	99.8909	0.10686
231.598	99.8908	0.10688
231.691	99.8906	0.1069
231.79	99.8905	0.10692
231.885	99.8903	0.10695
231.997	99.8902	0.10697
232.1	99.89	0.10699
232.188	99.8898	0.10701
232.296	99.8897	0.10704
232.39	99.8895	0.10706
232.497	99.8893	0.10708
232.586	99.8892	0.1071
232.7	99.889	0.10713
232.799	99.8888	0.10715
232.894	99.8887	0.10717
232.986	99.8885	0.1072
233.09	99.8883	0.10722
233.194	99.8881	0.10725
233.289	99.888	0.10727
233.386	99.8878	0.10729
233.491	99.8876	0.10732
233.583	99.8875	0.10734
233.682	99.8873	0.10737
233.791	99.8871	0.10739
233.887	99.887	0.10742
233.98	99.8868	0.10744
234.09	99.8866	0.10747
234.178	99.8865	0.10749
234.296	99.8863	0.10752
234.39	99.8862	0.10755
234.492	99.886	0.10757
234.596	99.8858	0.1076
234.693	99.8857	0.10762
234.795	99.8855	0.10765
234.898	99.8854	0.10768
234.995	99.8852	0.1077
235.092	99.8851	0.10773
235.191	99.8849	0.10775
235.292	99.8848	0.10778
235.397	99.8846	0.10781
235.494	99.8845	0.10783
235.603	99.8844	0.10786
235.697	99.8842	0.10789
235.793	99.8841	0.10791
235.9	99.8839	0.10794
235.996	99.8838	0.10796
236.091	99.8837	0.10799
236.191	99.8836	0.10802
236.292	99.8834	0.10804
236.387	99.8833	0.10807
236.494	99.8832	0.1081
236.588	99.883	0.10812
236.676	99.8829	0.10815
236.789	99.8828	0.10817
236.898	99.8827	0.1082
236.982	99.8826	0.10823
237.097	99.8825	0.10825
237.179	99.8823	0.10828
237.303	99.8822	0.1083
237.395	99.8821	0.10833
237.501	99.882	0.10835
237.593	99.8819	0.10838
237.696	99.8817	0.1084
237.787	99.8816	0.10843
237.891	99.8815	0.10845
237.991	99.8814	0.10848
238.092	99.8812	0.1085
238.192	99.8811	0.10852
238.296	99.881	0.10855
238.393	99.8809	0.10857
238.494	99.8807	0.10859
238.597	99.8806	0.10862
238.687	99.8805	0.10864
238.791	99.8803	0.10866
238.89	99.8802	0.10868
238.993	99.8801	0.10871
239.09	99.8799	0.10873
239.183	99.8798	0.10875
239.292	99.8796	0.10877
239.395	99.8795	0.10879
239.491	99.8794	0.10881
[truncated: 6,601 more rows]

## Sheet: FigS4
Figure S4
Raman intensity (arb. units)
Wavenumber (cm^-1)	Depth (μm)
	400	500	600	700	800
4002.47	40.5968	47.5904	-30.2653	37.8594	20.6998
4001.32	-30.6486	-24.6057	-0.89466	-17.2603	12.1994
4000.18	-68.2318	-52.3158	16.5728	-37.0844	18.9864
3999.03	-84.1909	-2.60238	29.5601	-10.3828	22.4588
3997.88	-40.363	4.76255	-10.123	-15.2569	87.2946
3996.74	-29.5185	8.43493	-33.5165	-20.4698	87.4202
3995.59	-33.7107	-16.135	-27.1015	-4.43158	35.7733
3994.44	-13.229	-52.0448	-12.5041	42.9177	-20.1333
3993.3	0.56033	-50.9045	17.2341	33.062	-29.4774
3992.15	18.0395	-22.333	1.86694	-8.24676	4.44085
3991	-6.18887	8.43273	-23.3426	9.95237	42.0007
3989.85	-31.8052	-37.3949	-51.1298	30.4201	51.7105
3988.7	-44.2953	-4.38959	-6.13003	9.05654	14.1568
3987.56	-18.6349	-21.0516	-6.77867	-39.9328	-10.8459
3986.41	-39.6443	29.9759	-7.89608	-71.0617	-35.7203
3985.26	-21.3144	-29.4327	-2.29521	-36.9962	-6.45702
3984.11	-26.4574	-38.2736	13.1587	-29.2976	1.79316
3982.96	-28.8173	-40.2951	17.1568	-14.7611	22.969
3981.81	-28.7916	-8.36943	-15.4003	-6.59336	-13.3381
3980.66	-24.1787	14.8161	-4.45254	32.937	-6.32264
3979.51	-52.8014	11.1887	33.799	48.7732	5.11348
3978.36	-50.9247	16.8408	18.0071	27.8193	24.2489
3977.21	-35.2676	-5.04469	-39.3565	8.34861	5.53111
3976.06	-29.5788	2.91935	-53.4809	-7.34573	-38.7869
3974.91	-4.97013	3.68676	-39.4631	-44.5104	-8.75521
3973.76	9.63078	38.367	6.50367	-50.9585	4.29266
3972.61	-5.95601	56.723	7.42382	11.3776	68.4816
3971.45	-31.4025	65.717	22.7366	35.6578	7.01801
3970.3	-29.3289	7.81809	28.3624	-31.0574	14.5849
3969.15	-25.2526	23.8948	-2.00428	-32.2854	-11.9967
3968	-2.86382	0.04095	-65.9298	2.23664	60.6323
3966.85	-21.2584	48.1045	-34.6479	16.7698	14.9266
3965.69	-10.2654	57.272	42.2708	-9.01671	-8.09199
3964.54	-24.5788	58.3579	35.8962	-35.3821	-18.2925
3963.39	-8.34359	-18.7295	-10.9699	-32.7068	6.18931
3962.23	4.53923	-33.0554	-37.8273	-2.99495	-4.94512
3961.08	9.66337	11.57	-45.6662	-12.1253	-31.661
3959.93	-9.80333	47.3186	9.59296	-24.5497	-23.0792
3958.77	-27.2573	47.6671	35.0671	-20.6895	-32.4911
3957.62	6.51958	53.7255	13.7027	3.86162	-12.8099
3956.46	37.3354	50.8594	-4.24172	-0.78719	15.694
3955.31	69.822	-7.08449	-10.7156	22.6773	34.032
3954.16	39.8007	-41.2828	-23.5215	-12.0615	40.0994
3953	16.2781	-21.8619	-20.9309	-70.0283	42.6376
3951.85	0.55209	40.3438	-7.79388	-74.1422	73.7189
3950.69	7.71332	32.5992	5.30549	-56.4622	61.7135
3949.54	41.7669	33.3523	26.188	-23.5269	-0.75286
3948.38	59.8088	10.1665	37.183	-15.9176	-0.56574
3947.22	56.4999	52.4351	20.6407	27.9532	51.7546
3946.07	13.3968	49.0488	-8.18143	-20.1009	74.4227
3944.91	5.3188	32.4686	-20.1142	-35.8055	49.5319
3943.75	5.47457	-1.35461	-11.9289	-31.1846	32.4517
3942.6	32.7038	6.53304	19.3794	11.8248	39.0013
3941.44	21.6561	22.003	6.75484	5.2369	55.1318
3940.28	28.8326	24.1373	-17.5733	1.6292	78.7293
3939.13	5.80961	-7.62107	22.8138	-27.6978	35.813
3937.97	12.4383	1.75169	32.8744	11.1735	-25.3457
3936.81	10.0853	-9.96761	-3.8104	27.8416	-41.1981
3935.65	46.0735	36.6937	-27.7991	50.8415	4.11996
3934.49	22.0875	64.3695	15.6899	-3.19286	42.0246
3933.33	51.3335	64.0335	60.5754	3.69059	48.5016
3932.18	39.9679	-12.9302	20.7402	-36.0753	17.9245
3931.02	24.1844	-3.91352	-17.0939	14.9296	5.82908
3929.86	-5.30899	20.3474	-55.3826	34.2686	-21.9683
3928.7	28.0139	7.11415	-26.6494	30.9785	-2.78503
3927.54	42.9001	2.34596	-10.0626	-33.7749	28.8868
3926.38	24.5291	38.8552	31.9036	-38.7788	62.1528
3925.22	40.212	70.6631	-4.14611	-11.9881	33.3996
3924.06	48.0433	36.7827	-14.1721	0.79606	15.9053
3922.9	61.8788	2.05465	-9.18777	28.376	-1.40324
3921.74	8.16544	0.71775	34.0587	-3.67902	32.4268
3920.58	-3.86037	21.1438	62.758	-16.9745	28.6885
3919.42	28.3589	45.5416	77.4658	-22.9765	17.173
3918.25	69.0473	22.1732	39.3554	27.5181	21.4194
3917.09	44.5511	26.6199	-3.68777	28.4778	57.0405
3915.93	47.1337	18.684	-39.2107	52.3819	85.3864
3914.77	93.6859	97.6632	-44.0869	9.86236	103.156
3913.61	90.235	94.6207	-13.4873	-1.31394	50.0592
3912.45	42.73	48.3156	12.3262	16.3927	-29.8763
3911.28	35.1664	10.8507	2.55141	26.8698	-13.834
3910.12	25.2813	45.5855	-27.5245	-20.1472	54.9531
3908.96	39.1435	57.7485	-15.4069	-28.199	56.5626
3907.79	60.3512	64.1335	22.3258	12.3269	10.9206
3906.63	60.2386	39.3827	70.3136	23.6916	8.36894
3905.47	17.729	56.5258	24.513	61.7666	19.8761
3904.3	20.8034	37.4366	-31.1828	43.334	-5.74657
3903.14	48.463	29.1929	-44.1348	40.7619	21.7938
3901.97	66.8613	18.9153	-55.0116	-4.86762	1.95722
3900.81	63.4302	11.1089	-34.5651	19.0687	24.7618
3899.65	48.2427	2.30866	-13.411	21.8125	22.2356
3898.48	44.39	24.8378	20.2361	25.2076	64.554
3897.32	40.0814	27.1275	-7.67902	9.66781	38.5268
3896.15	12.9318	14.8675	34.1754	1.28969	4.24828
3894.98	-9.46056	57.7147	47.2452	-7.28743	12.6382
3893.82	3.46813	79.4267	32.4001	-18.0802	36.0313
3892.65	54.6515	66.2845	-17.2687	44.3948	20.2349
3891.49	84.4799	21.0607	-18.4785	83.1947	-1.58514
3890.32	83.8777	59.0054	-0.94586	53.9413	0.30434
3889.15	87.0449	57.8204	6.45151	25.1186	44.5645
3887.99	108.045	57.6144	25.2891	29.6608	68.2403
3886.82	65.8054	65.2117	10.1906	48.421	43.3038
3885.65	25.5399	52.6152	15.0239	29.3053	5.7248
3884.48	27.1162	68.6373	10.3216	43.7778	20.8534
3883.32	46.1276	37.2055	28.2028	45.7515	71.9532
3882.15	57.2501	49.8062	-11.6553	65.8533	53.9779
3880.98	77.3051	44.6684	1.36501	40.1998	9.8765
3879.81	57.8555	48.7428	23.2404	2.71456	-28.1109
3878.64	57.026	66.1027	43.5617	-12.1511	-5.98411
3877.48	104.149	64.2159	26.6934	41.7744	20.3747
3876.31	115.196	90.9999	-12.609	110.389	23.8286
3875.14	62.1995	70.3855	-29.1657	86.3649	-30.3838
3873.97	34.584	57.9963	-33.7766	44.0121	19.5527
3872.8	36.1406	36.2186	-24.3865	13.0285	52.6433
3871.63	60.9246	17.3929	-20.9303	8.84403	44.0308
3870.46	45.2371	44.0854	21.0423	-18.9952	-18.3052
3869.29	32.9392	63.8965	26.0796	-25.8391	24.5468
3868.12	25.8212	79.2555	8.24155	19.3657	33.3604
3866.95	70.5626	41.1951	20.1007	55.5616	27.8342
3865.78	64.77	36.2493	12.9733	62.0231	3.10416
3864.6	41.3826	37.1899	-46.9122	46.5784	21.9437
3863.43	23.2439	53.2039	-99.9352	1.44253	10.1602
3862.26	28.3211	2.88394	4.37007	-12.2133	46.0166
3861.09	22.2878	-13.7767	61.0039	-3.81857	61.8458
3859.92	3.4846	22.8343	50.7324	4.13206	73.7458
3858.75	34.2758	39.1849	-22.0054	-33.654	32.1637
3857.57	5.14151	6.34576	-50.6119	-8.95633	1.80452
3856.4	-13.4377	-3.81393	-50.4675	28.8064	-1.07978
3855.23	-13.3304	49.1281	-33.4139	44.3071	29.5392
3854.05	51.8662	50.8687	-20.4059	21.4832	3.13741
3852.88	58.7339	58.3497	-32.341	23.4404	-1.00513
3851.71	77.1714	57.8113	11.9358	2.2077	9.58017
3850.53	64.9332	59.965	48.3169	26.0961	50.2424
3849.36	45.8947	61.5727	45.3084	-23.7555	56.5541
3848.18	43.4797	39.8307	-9.41924	-35.0889	54.0385
3847.01	31.3454	36.3751	-5.92494	-26.8622	29.1663
3845.84	20.2088	41.2146	33.51	21.9981	3.58955
3844.66	12.0702	68.0654	4.69991	-4.27464	-4.58672
3843.49	4.25517	46.2796	-37.8275	7.10847	-2.23428
3842.31	3.31233	0.01011	-5.48449	21.0448	17.0591
3841.13	38.5468	1.93562	50.5764	24.8621	51.3471
3839.96	55.4204	-34.6778	-7.29433	7.4406	31.8043
3838.78	22.1029	-34.0392	-44.3376	-9.65612	36.1465
3837.61	23.281	-10.1089	-5.28723	-14.3762	-11.5893
3836.43	41.8231	29.6705	41.2882	-25.6761	-9.30589
3835.25	33.0815	20.8066	-0.61691	-13.4838	-35.5889
3834.08	12.6343	-15.0089	-46.6174	2.19674	-16.5282
3832.9	6.10072	1.65408	-6.56118	44.3633	-10.1399
3831.72	18.2618	-2.31558	47.4022	18.5265	32.9415
3830.55	24.7853	25.6792	46.0639	-20.9103	32.7321
3829.37	57.0048	16.7704	-27.4503	-19.709	29.6942
3828.19	60.0526	34.139	-16.3719	9.75383	22.0529
3827.01	55.1698	18.3864	-5.04237	-8.44718	20.3411
3825.83	-21.5831	32.8555	1.88147	-5.94718	9.93484
3824.66	-45.8595	47.0485	-23.8764	-24.5426	12.5968
3823.48	-38.0166	39.1834	-30.3648	-7.83805	0.71368
3822.3	25.7219	-0.37598	-35.0875	-27.2906	-23.037
3821.12	8.42492	2.69161	-57.4693	3.28631	-31.6238
3819.94	-40.4728	31.2447	-48.7583	3.05307	-19.7699
3818.76	-24.0327	37.7339	3.04432	23.3978	-54.9937
3817.58	31.1898	16.2466	38.2821	15.8219	-39.2238
3816.4	19.7293	-32.0389	9.49771	27.5901	-39.1858
3815.22	0.3293	-7.31952	-39.2298	17.3898	-1.7206
3814.04	23.8431	12.245	8.9317	-30.5642	27.6116
3812.86	94.7497	27.6592	7.95084	-65.159	75.2128
3811.68	89.1932	-31.0864	-4.18703	-38.9176	31.4719
3810.5	77.5285	-4.9486	10.4358	-10.4644	-34.4768
3809.31	16.0416	24.6626	22.7196	10.3895	-43.6123
3808.13	-8.03701	71.6199	-8.65584	-32.6089	-23.8805
3806.95	7.61237	30.7477	-56.944	-53.0436	-25.2716
3805.77	43.338	-25.4455	-67.4544	-33.6955	-20.644
3804.59	45.1667	-35.6881	-72.2653	-5.12215	7.6133
3803.4	61.262	3.13706	-36.3447	-9.50873	22.5781
3802.22	26.9775	28.4003	-31.7647	-16.4422	-6.31872
3801.04	-14.4266	28.3588	-28.0333	-0.5089	-50.8418
3799.85	-21.8079	17.1976	-12.5003	-45.3735	-34.8427
3798.67	43.4066	-29.8468	-2.43411	-27.3154	-13.5184
3797.49	101.65	-45.4005	13.379	-36.0544	-9.15888
3796.3	77.2908	-5.92779	-1.02245	-26.2654	-48.1758
3795.12	33.252	31.8195	2.46027	-65.6847	-50.6959
3793.94	17.8754	11.4821	17.7216	-74.376	-46.5626
3792.75	37.7289	-2.90774	43.014	-75.6679	-35.1456
3791.57	5.67444	-16.1475	37.9491	-43.3436	-34.5286
3790.38	-13.8415	-31.867	4.21941	-37.5438	-43.4306
3789.2	2.85635	-65.3497	-24.94	-49.3934	-38.78
3788.01	-13.359	-46.2109	-43.0206	-39.1232	-30.7762
3786.83	-3.23436	-2.50299	-27.6879	-3.13252	6.80792
3785.64	44.6542	4.56826	-32.8413	8.43894	-5.05463
3784.45	80.6082	-8.15598	-51.6941	-13.771	-47.4575
3783.27	31.7761	-52.1718	-39.1925	-33.7122	-69.5419
3782.08	4.41632	-30.1267	-35.6316	-57.2572	-45.5687
3780.89	23.7175	-5.12983	-22.7765	-65.5456	-21.8679
3779.71	63.2089	-7.6045	18.2909	-79.9866	-35.1664
3778.52	47.0338	-39.4828	29.4753	-79.1664	-4.03581
3777.33	2.05179	-37.4346	2.41053	-50.9686	-0.45372
3776.15	19.2018	-15.1346	-21.8165	3.28381	-54.1998
3774.96	2.69918	-35.6919	-10.6038	-31.8648	-112.957
3773.77	-3.57421	-14.2572	-19.1424	-86.8986	-122.483
3772.58	-2.53268	-27.6064	4.99748	-101.572	-98.871
3771.39	5.22972	-45.331	14.1465	-51.7411	-66.9464
3770.2	14.5274	-59.2108	-4.59664	-23.1955	-54.0545
3769.02	35.8309	-17.0835	-24.3675	1.29639	-21.0949
3767.83	58.3251	-35.0758	-4.19306	-56.7555	-39.8413
3766.64	-23.7727	-21.9967	-11.6426	-93.9651	-55.1101
3765.45	-42.1817	12.0404	-25.5518	-80.9426	-95.2903
3764.26	-3.00102	41.9663	-54.1736	9.30885	-56.76
3763.07	43.4382	6.12505	-72.5023	18.3803	-55.759
3761.88	26.007	-16.7091	-37.3119	29.8313	-57.2356
3760.69	3.32639	-25.8416	-3.0044	-57.9549	-37.5842
3759.5	-17.0729	-45.8314	0.09573	-68.6655	-16.2926
3758.31	-50.1002	-56.1762	-54.3022	-72.1312	-27.8376
3757.11	-32.7928	-41.5425	-56.0707	18.7858	-42.4226
3755.92	-4.07044	-41.9888	-33.258	7.34908	-28.3069
3754.73	32.6939	-33.0602	34.26	-44.6357	-43.6538
3753.54	9.03448	-19.6615	47.9616	-99.7216	-41.0425
3752.35	8.75856	4.44366	36.3628	-75.7317	-19.0277
3751.16	-19.2658	-5.8887	10.2623	-46.9026	-24.4335
3749.96	-6.44644	-1.98091	-6.44377	-66.9317	-79.0733
3748.77	-16.7101	-14.4027	-14.2757	-74.873	-117.64
3747.58	-12.17	-22.9848	-7.24219	-76.5167	-90.1834
3746.38	-1.54109	-35.543	-16.089	-48.1273	-83.2075
3745.19	14.5565	-44.9526	1.49348	-64.3998	-91.7383
3744	12.823	-24.4703	11.5179	-62.1683	-112.747
3742.8	-1.95829	-13.9408	38.1411	-54.5402	-106.619
3741.61	-38.8874	-0.21662	11.5038	-24.0662	-53.3766
3740.42	-41.2808	-24.0105	-8.89826	-41.4386	10.1649
3739.22	-65.5663	-23.8938	-60.7653	-75.862	1.21126
3738.03	-39.3493	-4.5503	-8.97006	-79.2798	-69.4712
3736.83	-17.6874	21.1445	10.6778	-69.0485	-70.6492
3735.64	10.3894	-5.42996	-16.8422	-46.5091	-20.2045
3734.44	-7.27285	-26.2973	-24.4042	-53.3451	-20.4489
3733.25	33.57	-47.7789	14.2544	-52.7045	-66.2805
3732.05	20.2442	-63.8597	14.9347	-51.0137	-67.7471
3730.85	-4.16347	-75.3021	-19.2205	-47.9385	-44.1375
3729.66	-51.8177	-42.7028	-1.15813	-65.4185	-4.72498
3728.46	-17.805	-17.6029	33.402	-82.214	-23.865
3727.26	-44.7314	-12.1095	21.6682	-70.1874	-49.2242
3726.07	-14.1479	-20.2516	-26.2949	-82.1494	-81.8768
3724.87	-10.8309	-60.2839	-40.6855	-81.131	-53.5665
3723.67	13.8844	-42.3933	-44.1981	-71.6479	-66.88
3722.48	-4.84927	-33.3547	-33.0445	-49.5564	-65.8377
3721.28	20.2669	-32.1003	-16.9586	-40.04	-56.2738
3720.08	26.0477	-39.6564	-6.6946	-61.0692	-36.2991
3718.88	18.2763	8.5471	-17.5982	-67.2469	-59.6187
3717.68	10.9835	10.3327	-4.61651	-78.7598	-64.9475
3716.49	-17.8623	-9.02819	27.3613	-75.2824	-93.4679
3715.29	-37.0665	-7.95832	29.5344	-90.3193	-92.4758
3714.09	-60.0964	35.5331	66.414	-91.3717	-96.5654
3712.89	-4.17837	24.1818	65.8791	-46.0796	-90.9408
3711.69	43.8728	-34.2769	21.6707	-2.55965	-82.7762
3710.49	52.8312	-37.568	-13.5873	8.62766	-61.0178
3709.29	-17.634	5.74232	-18.3913	-48.0886	-44.5379
3708.09	-35.256	-9.30679	-22.0776	-65.037	-32.7787
3706.89	-30.0768	-35.3472	10.5223	-59.2614	-51.9359
3705.69	4.81159	-51.911	51.6929	-48.2343	-62.2255
3704.49	-9.25387	-15.9215	65.1791	-40.3544	-56.1873
3703.29	8.64976	-15.2451	53.244	-18.3454	-53.3311
3702.08	1.50677	-3.04686	50.1335	-39.064	-88.1594
3700.88	11.7587	-29.4052	16.6865	-52.5417	-111.34
3699.68	20.9188	-11.9873	46.0654	-77.1462	-70.3773
3698.48	35.6383	-7.14005	42.5029	-70.3009	-42.9359
3697.28	38.7855	-11.2486	22.1801	-78.9126	-44.0009
3696.07	51.2179	4.75717	-8.2236	-58.5225	-45.4757
3694.87	56.9035	19.0713	50.1146	-47.2778	-32.2559
3693.67	37.4038	-6.23452	90.1802	-36.413	-10.6797
3692.47	12.2672	-58.582	124.474	-17.632	-41.5895
3691.26	16.3051	-53.4158	99.2446	6.75184	-41.9535
3690.06	23.3255	-42.1276	73.6346	19.39	-31.3494
3688.85	24.9648	-6.13427	64.9378	-5.06589	-16.3721
3687.65	22.1703	7.42512	71.356	-26.467	-39.0447
3686.45	30.34	7.26227	75.8773	-46.3014	-66.9034
3685.24	50.1083	0.08557	87.8809	-68.4423	-21.456
3684.04	62.3153	-14.0709	72.3122	-54.6038	-10.7
3682.83	38.7706	0.27006	32.7197	-16.2591	-14.8683
3681.63	15.6658	-5.11142	55.4203	-10.3529	-33.3919
3680.42	16.2447	4.85064	96.9451	-41.1825	-32.8854
3679.22	50.0379	-12.0084	124.418	-4.8884	-44.6779
3678.01	49.6706	4.71965	106.444	22.1163	-25.3779
3676.8	31.2783	40.0039	84.9825	23.5559	-15.24
3675.6	38.5438	47.8654	51.4958	-11.2154	-8.3627
3674.39	40.8946	52.5297	104.018	-13.0236	20.4242
3673.18	6.05392	46.0436	168.229	-22.0666	32.5197
3671.98	21.2614	24.8688	172.904	-2.28622	20.6847
3670.77	73.319	17.0598	135.342	21.2777	-15.2408
3669.56	79.3014	35.4599	121.197	39.9092	-32.7336
3668.36	56.1992	35.6195	151.914	-8.16866	-16.8294
3667.15	81.8747	-4.73402	132.849	-6.7945	-10.1828
3665.94	113.139	14.3139	170.25	-25.0064	-19.9185
3664.73	116.517	-7.86329	184.749	35.8176	-68.0922
3663.52	75.4953	0.84922	199.375	31.6972	-59.169
3662.31	57.5371	3.08282	220.049	33.4325	-28.3881
3661.11	27.154	72.0147	228.249	-18.939	16.3171
3659.9	62.6388	70.1245	255.996	-26.042	22.7104
3658.69	79.7767	59.6633	275.764	-40.0474	40.8899
3657.48	104.179	52.2906	293.377	-43.6209	76.7094
3656.27	110.719	57.7207	280.26	16.267	57.3607
3655.06	131.92	48.1172	270.635	0.51803	36.1375
3653.85	101.079	45.2635	268.463	-40.6394	64.3319
3652.64	82.2064	67.4334	249.818	-23.5839	89.4255
3651.43	66.8242	94.1762	283.319	72.8657	129.314
3650.21	98.7745	66.9248	314.067	74.3359	136.928
3649	79.9633	62.9332	345.971	46.6855	157.435
3647.79	100.292	35.8055	335.011	49.6858	106.531
3646.58	54.9903	56.5577	335.815	49.9594	74.3153
3645.37	96.1319	34.4508	363.089	12.2127	61.8659
3644.16	168.17	48.3037	439.018	-5.19664	112.163
3642.94	202.71	34.4344	432.357	3.61547	141.055
3641.73	132.732	33.5899	425.439	22.8309	115.953
3640.52	56.2583	56.0165	417.271	9.8797	83.8498
3639.31	91.0026	74.9788	450.43	11.1081	95.2324
3638.09	107.465	105.438	469.379	51.8984	86.1183
3636.88	145.026	78.7281	499.651	90.2702	87.9541
3635.67	149.004	93.1323	518.886	80.2015	98.3819
3634.45	152.122	77.6834	554.753	60.7768	155.112
3633.24	141.1	105.81	604.835	107.138	169.662
3632.02	127.865	72.9118	611.841	108.942	158.899
3630.81	122.294	43.734	626.116	90.6864	87.5694
3629.59	127.904	96.0596	572.736	77.74	37.0357
3628.38	128.394	151.298	627.692	112.242	63.5636
3627.16	146.785	143.317	649.922	117.535	121.193
3625.95	172.094	78.2565	734.409	121.088	179.094
3624.73	177.625	113.905	736.685	106.839	166.823
3623.52	158.713	143.915	809.361	85.5436	136.572
3622.3	224.012	136.846	811.07	105.943	137.624
3621.08	219.326	115.244	771.704	137.526	158.533
3619.87	197.619	187.759	820.635	134.134	172.064
3618.65	161.653	205.44	903.527	96.8906	169.214
3617.43	201.459	186.85	938.733	70.2207	229.403
3616.21	183.764	164.731	869.46	117.243	239.934
3615	204.219	202.872	911.473	169.686	240.401
3613.78	210.458	200.316	986.733	194.962	250.843
3612.56	207.138	158.842	1035.44	185.9	243.835
3611.34	215.214	185.084	1042.41	188.761	230.588
3610.12	250.351	239.19	1084.53	205.543	225.41
3608.91	276.422	268.324	1147.66	224.285	298.785
3607.69	318.234	258.018	1130.56	266.385	288.982
3606.47	297.921	270.098	1069.71	222.12	308.25
3605.25	278.22	265.847	1072.99	211.807	321.034
3604.03	265.829	213.954	1169.08	228.107	338.147
3602.81	320.239	210.003	1198.79	250.762	352.687
3601.59	326.387	243.738	1255.62	237.232	409.051
3600.37	291.647	272.231	1339.03	279.982	419.1
3599.15	323.882	316.95	1376.02	303.337	391.25
3597.93	361.092	331.31	1343.82	321.429	384.533
3596.71	362.297	327.263	1335.4	304.99	405.013
3595.48	291.671	324.672	1411.7	292.315	376.443
3594.26	292.487	361.646	1449.03	283.924	412.095
3593.04	365.877	398.784	1480.7	320.574	425.9
3591.82	416.125	379.64	1508.38	385.115	459.197
3590.6	421.027	363.015	1553.91	374.135	457.049
3589.38	389.835	341.532	1569.16	359.769	527.926
3588.15	408.247	377.644	1575.47	307.599	534.252
3586.93	455.216	426.145	1572.28	332.631	505.295
3585.71	466.364	429.976	1593.33	350.334	484.313
3584.48	460.099	399.327	1628.99	434.981	526.56
3583.26	449.659	417.253	1620.62	471.263	543.421
3582.04	489.633	437.896	1605.16	466.271	549.827
3580.81	462.792	441.014	1660.24	457.754	570.776
3579.59	464.376	440.135	1740.55	505.903	593.867
3578.36	458.275	502.283	1776.97	505.316	621.908
3577.14	519.119	514.951	1764.44	485.317	628.588
3575.91	551.223	526.565	1731.23	487.039	620.355
3574.69	595.578	504.68	1697.83	513.916	644.184
3573.46	573.808	513.402	1727.18	511.579	649.81
3572.24	563.933	521.376	1705.63	547.617	681.163
3571.01	578.873	530.947	1735.51	531.12	683.385
3569.79	633.775	563.968	1768.25	529.442	701.122
3568.56	614.451	573.09	1825.01	542.585	679.613
3567.33	610.733	587.651	1798.84	594.394	745.534
3566.11	601.449	570.528	1809.73	557.235	735.86
3564.88	645.809	585.755	1755.71	573.473	721.512
3563.65	618.572	586.203	1782.08	523.78	687.874
3562.42	632.232	573.437	1777.22	513.7	691.365
3561.2	564.725	537.714	1781.08	526.187	653.088
3559.97	597.9	529.165	1773.75	625.046	680.369
3558.74	638.943	587.799	1810.44	664.739	758.232
3557.51	706.294	650.448	1836.71	674.141	831.971
3556.28	652.933	651.367	1794.28	651.49	892.891
3555.05	673.014	691.148	1802.49	670.223	892.7
3553.83	687.473	708.676	1869.8	672.829	906.744
3552.6	724.971	723.142	1943.89	685.386	909.044
3551.37	702.788	693.206	1923.22	686.003	957.728
3550.14	714.168	705.4	1866.73	696.848	939.055
3548.91	712.271	722.948	1867.57	703.566	912.753
3547.68	753.133	757.837	1893.08	694.901	932.063
3546.45	824.933	797.904	1927.74	727.943	996.147
3545.22	857.207	769.143	1897.73	711.264	981.325
3543.99	847.83	776.151	1898.18	753.386	947.559
3542.75	831.969	781.328	1945.55	812.677	1002.91
3541.52	844.559	831.78	1970.35	825.906	1054.72
3540.29	898.985	812.293	1897.25	777.485	1061.53
3539.06	928.933	871.244	1844.61	740.9	1036.43
3537.83	921.671	879.317	1847.38	822.051	1057.33
3536.59	906.459	908.912	1913.72	871.458	1106.19
3535.36	947.593	861.66	1908	880.979	1150.78
3534.13	1002.24	854.303	1930.18	890.655	1178.58
3532.9	1010	864.967	1882.56	899.915	1196.24
3531.66	992.341	941.804	1994.6	878.949	1198.01
3530.43	965.361	961.54	1956.26	854.923	1175.02
3529.2	978.344	943.486	1958.74	832.631	1148.39
3527.96	998.387	905.462	1937.36	884.922	1163.91
3526.73	1019.21	885.179	1999.52	931.415	1222.15
3525.49	1037.7	926.115	1996.97	964.208	1223.18
3524.26	1057.59	977.468	1984.38	882.788	1236.34
3523.02	1042.6	1026.05	1988.96	873.08	1279.07
3521.79	1010.39	975.442	1988.65	914.902	1333.31
3520.55	1028.73	974.366	1986.9	993.699	1298.26
3519.32	1097.85	972.545	2019.61	1004.47	1240.92
3518.08	1115.21	1034.65	2049.89	988.965	1245.3
3516.85	1117.34	1063.82	2093.1	1037.64	1278.19
3515.61	1124.03	1068.13	2034.6	1047.37	1370.28
3514.37	1134.86	1077.05	2080.57	1026.33	1392.2
3513.14	1147.84	1078.85	2087.83	1015.06	1387.5
3511.9	1200.8	1095.29	2063.64	1095.72	1388.98
3510.66	1251.62	1100.79	2004.3	1130.86	1386.7
3509.43	1228.03	1148.06	2091.05	1143.08	1320.12
3508.19	1241.04	1177.46	2189.92	1145.34	1326.76
3506.95	1224.25	1149.56	2197.99	1155.97	1429.07
3505.71	1229.85	1162.42	2186.51	1181.83	1473.41
3504.47	1220.46	1160.44	2218.1	1206.4	1404.65
3503.24	1284.48	1167.97	2260.07	1226.54	1411.21
3502	1310.44	1184.27	2265.81	1228.16	1559.33
3500.76	1295.88	1239.41	2307.25	1208.14	1644.47
3499.52	1299.32	1241.7	2354.5	1231.7	1630.01
3498.28	1359.26	1235.61	2383.67	1280.05	1577.21
3497.04	1391.49	1288.44	2331.72	1319.73	1609.79
3495.8	1343.71	1323.62	2299.55	1282.72	1647.5
3494.56	1419.21	1312.92	2328.26	1306.85	1650.85
3493.32	1493.2	1293.48	2368.93	1336.91	1668.3
3492.08	1461.97	1279.09	2416.15	1315.26	1698.83
3490.84	1398.73	1280.93	2429.39	1270.57	1701.98
3489.6	1478.77	1307.46	2514.43	1345.83	1701.3
3488.35	1540.04	1361.1	2538.59	1426.65	1734.95
3487.11	1487.79	1418.05	2518.34	1396.87	1794.13
3485.87	1466.05	1471.46	2451.85	1366.41	1844.67
3484.63	1520.72	1501.08	2496.68	1393.26	1843.01
3483.39	1602.78	1483.51	2565.6	1420.96	1885.84
3482.14	1621.85	1429.72	2593.11	1418.75	1898.79
3480.9	1632.68	1482.46	2593.28	1450.41	1938.11
3479.66	1625.62	1482.8	2617.57	1489.19	1921.47
3478.42	1661.95	1460.77	2703.54	1505.12	1957.98
3477.17	1660.8	1451.46	2667.75	1526.34	2010.41
3475.93	1659.17	1516.09	2678.28	1560.61	2028.52
3474.68	1634.15	1546.18	2660.77	1599.15	2046.86
3473.44	1697.19	1598.11	2764.81	1627.71	2008.05
3472.2	1748.44	1657.77	2727.43	1639.11	2024.99
3470.95	1751.8	1675.14	2732.22	1652.38	2016.99
3469.71	1747.47	1635.33	2787.61	1625.5	2063.14
3468.46	1769.29	1673.27	2873.49	1654.99	2128.51
3467.21	1812.03	1692.55	2928.92	1672.47	2188.43
3465.97	1878.09	1725.82	2874.47	1709.13	2183.67
3464.72	1925.14	1754.36	2912.55	1706.97	2159.95
3463.48	1904.33	1854.05	2946.88	1751.92	2185.88
3462.23	1905.87	1859.84	3019.8	1779.37	2278.35
3460.98	1951.73	1831.31	3079.34	1781.8	2317.27
3459.74	1966.24	1792.9	3062.17	1806.81	2371.96
3458.49	1949.52	1810.62	3028.65	1856.52	2362.99
3457.24	1962.02	1791.76	2972.18	1882.12	2401.02
3456	1987.23	1838.19	3010.2	1844.7	2374.4
3454.75	2048.79	1861.96	3057.15	1862.2	2383.93
3453.5	2060.25	1922.7	3174.2	1856.48	2421.67
3452.25	2065.43	1952.46	3212.39	1881.99	2400.8
3451	2112.73	1920.77	3155.35	1861.44	2471.81
3449.75	2140.54	1905.13	3205.05	1901.51	2516.93
3448.51	2115.98	1898.85	3275.04	1964.65	2619.93
3447.26	2134.78	1920.18	3329.85	2036.21	2598.58
3446.01	2195.04	1911.22	3282.43	2000.26	2645.22
3444.76	2180.41	2050.15	3313.81	1927.86	2656.11
3443.51	2150.85	2072.1	3294.86	1984.51	2682.7
3442.26	2224.82	2042.16	3357.17	2079.87	2732.77
3441.01	2266.56	2019.23	3334.56	2068.71	2805.84
3439.76	2256.9	2122.29	3350.94	2026.27	2821.03
3438.51	2212.51	2210.1	3321.28	2104.78	2805.2
3437.26	2236.86	2197.51	3359.11	2248.88	2717.37
3436	2280.53	2169.61	3410.95	2272.57	2745.88
3434.75	2313.2	2140.44	3507.95	2225.33	2735.06
3433.5	2338.77	2234.24	3608.98	2189.22	2820.3
3432.25	2349.8	2294.87	3639.45	2208.4	2831.25
3431	2383.04	2272.8	3660.73	2251.69	2882.12
3429.75	2417.04	2260.96	3674.36	2272.54	2901.27
3428.49	2461.59	2215.27	3698.32	2345.72	2977.05
3427.24	2507.61	2278.19	3641.98	2398.81	2970.53
3425.99	2456.01	2310.38	3641.93	2437.18	2942.58
3424.73	2496.24	2437.12	3725.58	2417.73	2947.86
3423.48	2526.89	2383.63	3807.85	2464.05	3037.13
3422.23	2599.79	2402.17	3835.7	2480.63	3112.56
3420.97	2478.4	2401.9	3861.58	2466.42	3155.09
3419.72	2597.3	2436.87	3916.19	2482.73	3109.95
3418.46	2633.96	2463.66	3923.53	2482.3	3114.65
3417.21	2736.91	2610.14	3901.11	2449.28	3152.35
3415.95	2700.98	2612.44	3898.68	2452.84	3185.62
3414.7	2756.59	2597.21	3940.91	2525.61	3228.61
3413.44	2677.31	2569.18	3984.93	2591.3	3219.66
3412.19	2643.47	2614.68	3971.25	2580.18	3247.26
3410.93	2665.47	2637.02	4054.41	2562.13	3279.99
3409.67	2746.32	2683.43	4096.71	2559.63	3398.86
3408.42	2782.47	2685.21	4127.03	2633.51	3401.17
3407.16	2788.88	2684.93	4097.83	2700.85	3371.87
3405.9	2836.11	2751.75	4137.46	2747.35	3372.14
3404.65	2842.65	2775.56	4103.2	2735.8	3404.05
3403.39	2865.83	2753.88	4065.55	2763.63	3412.29
3402.13	2909.19	2747.27	4069	2759.25	3427.32
3400.87	2972.94	2797.82	4257.21	2740.25	3557.22
3399.62	2934.16	2854.82	4397.25	2717.64	3602.35
3398.36	2937.54	2856.68	4458.88	2760.88	3539.19
3397.1	2945.29	2831.6	4400.1	2877.33	3554.05
3395.84	2916.51	2828.32	4392.7	2932.69	3634.96
3394.58	2956.28	2912.4	4387.79	2939.22	3763.09
3393.32	3059.73	2960.2	4460.58	2868.58	3743.03
3392.06	3150.09	2928.63	4511.51	2894.73	3735.15
3390.8	3185.04	2927.29	4442.01	2913.3	3729.51
3389.54	3176.16	3005.04	4403.64	3051.96	3814.73
3388.28	3240.09	3024.77	4529.71	3100.79	3827.7
3387.02	3335.66	3024.95	4671.29	3077.31	3846.68
3385.76	3403.31	3002.46	4655.56	3023.33	3897.79
3384.5	3357.18	3031.7	4607.46	3056.17	3939.47
3383.24	3308.87	3045.41	4674.68	3060.94	4014.3
3381.98	3299.04	3083.7	4780.65	3073.61	4037.6
3380.71	3304.2	3079.9	4810	3187.88	4008.49
3379.45	3385.99	3098.97	4779.32	3256.69	4046.93
3378.19	3388.22	3195.31	4775.24	3146.89	4151
3376.93	3378.31	3259.3	4834.33	3108.34	4195.04
3375.67	3377.01	3319.81	4903.1	3166.04	4146.44
3374.4	3431.66	3308.12	4938.46	3221.8	4103.65
3373.14	3485.45	3293.53	4931.29	3240.01	4140.09
3371.88	3462.39	3254.91	4939.97	3248.13	4186.35
3370.61	3475.54	3306.86	4985.06	3259.88	4234.8
3369.35	3494.62	3401.5	5059.45	3251.44	4246.05
3368.08	3550.7	3468.11	5087.38	3330.48	4287.7
3366.82	3601.08	3455.16	5095.81	3305.36	4289.39
3365.56	3658.77	3440.73	5116.59	3302.23	4310.79
3364.29	3692.44	3417.34	5178.59	3406.32	4357.51
3363.03	3653.97	3398.71	5189.86	3482.42	4347.61
3361.76	3617.92	3435.85	5132.23	3491.8	4312.05
3360.5	3728.67	3486.22	5156.36	3446.41	4326.25
3359.23	3833.25	3502.86	5206.81	3433.36	4335.07
3357.96	3813.28	3555.92	5283.63	3462.43	4367.91
3356.7	3709.71	3654.6	5228.53	3507.48	4398.72
3355.43	3724.59	3678.45	5177.42	3512.58	4467.15
3354.16	3777	3629.25	5224.82	3506.86	4469.52
3352.9	3832.11	3630.71	5360.56	3529.04	4500.55
3351.63	3890.9	3674.64	5409.44	3546.29	4535.94
3350.36	3886.45	3701.54	5344.74	3587.11	4576.9
3349.09	3846.86	3688.6	5358.68	3571.76	4574.53
3347.83	3824.12	3656.04	5363.54	3565.52	4600.87
3346.56	3808.2	3680.13	5373.92	3612.71	4531.5
3345.29	3791.64	3712.35	5330.62	3700.21	4488.6
3344.02	3755.6	3724.48	5341.36	3663.16	4497.83
3342.75	3798.5	3657.12	5376.3	3561.99	4534.7
3341.48	3928.77	3702.63	5374.67	3555.28	4481.71
3340.21	3923.54	3736.83	5349.34	3604.29	4471.48
3338.94	3918.86	3730.56	5409.65	3645.49	4575.96
3337.67	3922.17	3659.28	5420.8	3593.76	4589.82
3336.4	3923.93	3722.09	5385.24	3603.33	4523.04
3335.13	3851.58	3698.56	5321.01	3632.73	4410.37
3333.86	3848.71	3652.06	5375.68	3631.07	4431.4
3332.59	3881.44	3648.49	5350.87	3612.2	4442.09
3331.32	3841.56	3715.56	5369.87	3624.61	4462.53
3330.05	3795.92	3673.17	5319	3600.56	4422.25
3328.78	3748.74	3718.95	5319.68	3550.46	4472.82
3327.51	3778.27	3714.88	5211.42	3522.46	4422
3326.23	3824.64	3680.44	5263.85	3469.22	4366.12
3324.96	3766.64	3546.08	5197.47	3437.35	4256.03
3323.69	3758.53	3586.43	5213.54	3462.72	4328.09
3322.42	3740.36	3587.99	5192.43	3549.26	4321.8
3321.14	3768.47	3639.09	5218.03	3554.42	4275.92
3319.87	3744.21	3620.45	5082.24	3447.6	4207.53
3318.6	3773.96	3610.15	5047.14	3396.83	4268.94
3317.32	3660.42	3544.4	5123.34	3457.23	4271.53
3316.05	3603.28	3504.92	5093.3	3510.39	4241.91
3314.78	3581.91	3466.23	5018.67	3404.76	4252.74
3313.5	3576.09	3455.73	5000.96	3300.23	4299.31
3312.23	3531.44	3455.96	5060.32	3347.17	4262.47
3310.95	3538.28	3439.48	4994.42	3340.14	4250.01
3309.68	3536	3433.58	4865.09	3323.55	4117.86
3308.4	3492.41	3403.38	4833.69	3319.03	4064.98
3307.12	3503.79	3330.37	4935.21	3325.98	4078.83
3305.85	3505.69	3238.28	4924.54	3215.3	4143.1
3304.57	3472.92	3255.3	4846.94	3175.72	4086.36
3303.3	3407.96	3307.45	4781.09	3166.98	4067.74
3302.02	3391.11	3322.16	4856.96	3158.87	4071.39
3300.74	3382.39	3307.73	4827.69	3182.18	3932.58
3299.47	3362.8	3199.24	4770.27	3173.22	3884.34
3298.19	3347.2	3172.24	4627.84	3082.95	3970.95
3296.91	3338.45	3185.13	4541.19	3040.16	4044.87
3295.63	3308.59	3186.12	4557.56	3122.6	3881.25
3294.35	3247.05	3125.27	4589.9	3106.02	3755.75
3293.08	3189.77	3111.2	4562.09	3074.2	3726.43
3291.8	3116.95	3122.77	4455.29	3034.93	3753.14
3290.52	3110.13	3074.57	4477.92	3001.64	3649.64
3289.24	3098.63	3073.09	4498.97	2953.94	3655.49
3287.96	3122.55	3073.79	4430.69	2950.15	3627.4
3286.68	3105.94	3039.56	4362.7	2988.65	3615.03
3285.4	3128.69	2989.48	4386.75	2911.13	3605.96
3284.12	3111.97	2957.09	4457.83	2841.2	3658.11
3282.84	3109.35	2940.46	4401.34	2775.52	3652.89
3281.56	3069.83	2897.24	4362.24	2819.37	3592.1
3280.28	3012.96	2904.32	4239.91	2818.51	3549.01
3279	2944.08	2867.42	4136.58	2795.01	3570.61
3277.72	2913.71	2821.15	4032.22	2753.04	3577.57
3276.44	2888.28	2810.29	4105.93	2756.29	3560.37
3275.15	2929.34	2816.06	4156.11	2755.69	3450.19
3273.87	2916.99	2776.51	4157.45	2736.63	3408.11
3272.59	2861.24	2696.37	4024.6	2733.97	3335.58
3271.31	2749.01	2681.17	4003.74	2729.87	3316.17
3270.02	2752.35	2712.73	4050.09	2669.89	3281.24
3268.74	2818.71	2679.29	4087.2	2603.07	3282.4
3267.46	2774.52	2632.43	3949.85	2539.56	3277.07
3266.17	2762.33	2676.21	3915.21	2542.76	3273.27
3264.89	2732.43	2691.58	3924.81	2593.67	3282.7
3263.61	2773.79	2706.31	3959.75	2632.05	3217.29
3262.32	2692	2673.65	3909.88	2611.08	3124.17
3261.04	2679.24	2670.7	3900.18	2540.98	3104.71
3259.75	2650.37	2613.02	3822.11	2451.5	3139.7
3258.47	2589.28	2584.81	3802.07	2399.99	3144.55
3257.18	2564.25	2499.37	3756.73	2399.79	3097.71
3255.9	2624.41	2458.02	3710.14	2383.41	3088.66
3254.61	2680.9	2514.08	3657.11	2375.5	3071.43
3253.33	2557.38	2520.57	3693.23	2385.55	3051.06
3252.04	2426.53	2433.35	3674.79	2402.6	3012.13
3250.75	2390.95	2399.59	3608.68	2411.17	3029.97
3249.47	2433.3	2419.94	3580.2	2422.21	3015.19
3248.18	2478.04	2412.57	3666.42	2356.3	2929.65
3246.89	2465.15	2352.35	3693.61	2290.34	2816.28
3245.61	2420.15	2309.21	3620.03	2258.85	2887.92
3244.32	2368.4	2339.9	3515.72	2272.72	2926.83
3243.03	2331.4	2353.31	3524.3	2261.09	2912.4
3241.74	2344.32	2311.97	3495.91	2242.07	2840.66
3240.45	2378.96	2234.1	3446.7	2226.08	2848.59
3239.17	2406.36	2217.51	3400.94	2221.01	2856.92
3237.88	2354.62	2206.07	3407.81	2202.19	2816.99
3236.59	2313.65	2194.04	3391.71	2193.98	2771.07
3235.3	2235.86	2221.46	3372.47	2196.62	2697.54
3234.01	2248.7	2245.87	3331.62	2137.93	2671.19
3232.72	2244.48	2222.38	3277.22	2114.53	2678.34
3231.43	2309.16	2179.15	3273.28	2122.62	2722.2
3230.14	2264.41	2192.72	3268.94	2118.31	2668.22
3228.85	2230.4	2200.23	3277.65	2063.4	2586.83
3227.56	2178.22	2189.88	3209.29	2039.43	2561.87
3226.27	2191.39	2146.64	3210.09	1991.38	2523.51
3224.97	2175.74	2090.93	3164.64	1937.12	2540.94
3223.68	2150.62	2132.02	3155.87	1975.44	2579.21
3222.39	2148.5	2121.54	3098.41	2088.62	2549.39
3221.1	2127.35	2052.85	3043.67	2048.26	2420.74
3219.81	2051.41	1937.76	3040.09	1998.91	2430.63
3218.51	2026.46	1990.51	3062.46	1940.88	2526.88
3217.22	2073.53	2034.64	3061.54	1972.41	2538.37
3215.93	2073.74	2002.65	2954.83	1940.21	2486.08
3214.63	2021.96	1950.89	2991.03	1948.15	2424.82
3213.34	2001.01	1959.52	2983.62	1901.52	2338.62
3212.05	1975.79	1976.46	2963.32	1850.85	2345.23
3210.75	1926.98	1988.92	2912.98	1862.91	2352.4
3209.46	1944.22	1961.79	2933.54	1835.34	2338.86
3208.16	1959.32	1903.75	2912.79	1829.42	2280.82
3206.87	1923.68	1876.63	2883.88	1765.24	2308.68
3205.57	1895.14	1924.22	2859.28	1779.54	2293.64
3204.28	1903.75	1877.67	2816.07	1757.35	2298.27
3202.98	1901.97	1838.7	2794.4	1817.88	2314.46
3201.69	1874.29	1839.42	2806.02	1816.93	2280.78
3200.39	1849.85	1837.04	2789.31	1830.65	2241.88
3199.1	1847.76	1799.15	2769.47	1797.35	2257.32
3197.8	1852.16	1807.9	2771.7	1803.95	2234.07
3196.5	1800.07	1805.88	2789.38	1740.38	2145.91
3195.21	1789.94	1792.6	2790.94	1674.57	2067
3193.91	1808.9	1761.74	2765.04	1623.28	2099.63
3192.61	1844.72	1692.28	2777.85	1684.64	2145.47
3191.31	1859.15	1710.7	2714.34	1728.8	2155.92
3190.01	1818.43	1826.63	2672.41	1748.12	2084.22
3188.72	1788.47	1864.81	2709.46	1700.05	2073.25
3187.42	1747.54	1780.8	2710.74	1680.77	2100.39
3186.12	1705.56	1740.49	2676.64	1651.26	2123.12
3184.82	1655	1721.63	2627.68	1683.94	2103.21
3183.52	1634.5	1667.56	2706.23	1684.12	2135.94
3182.22	1693.17	1635.87	2675.93	1636.96	2105.02
3180.92	1699.97	1686.7	2645.3	1584.83	2047.98
3179.62	1659.1	1691.82	2548.27	1649.19	1973.26
3178.32	1616.94	1638.1	2486.3	1675.07	2007.98
3177.02	1683.04	1637.77	2486.05	1651.24	2024.04
3175.72	1722.56	1665.08	2515.13	1615.86	1987.07
3174.42	1614.85	1625.51	2505.66	1593.46	1888.6
3173.12	1564.21	1591.3	2466.8	1540.8	1854.96
3171.82	1546.75	1603.6	2515.6	1523.14	1935.65
3170.51	1597.66	1603.38	2518.16	1511.87	1970.39
3169.21	1560.18	1578.91	2427.42	1491.41	2008.91
3167.91	1569.13	1558.34	2426.97	1486.14	1985.75
3166.61	1548.47	1571.34	2458.82	1461.69	1988.97
3165.3	1583.09	1600.15	2472.84	1374.66	1926.14
3164	1595.14	1659.46	2407.7	1375.36	1923.9
3162.7	1572.27	1617.75	2410.43	1455.07	1887.41
3161.39	1473.66	1547.22	2358.45	1523.42	1847.15
3160.09	1415.6	1512.04	2340.6	1503.89	1851.61
3158.79	1466.65	1549.22	2358.5	1487.66	1847.75
3157.48	1577.22	1521.93	2360.96	1450.82	1796.02
3156.18	1562.7	1491.06	2279.1	1431.16	1758.17
3154.87	1548.92	1484.92	2305.12	1420.68	1814.11
3153.57	1548.4	1497.91	2341.75	1429.37	1841.49
3152.26	1561.89	1497.19	2362.84	1428.63	1788.55
3150.96	1538.75	1509.02	2280.64	1401.31	1789.03
3149.65	1481.17	1463.55	2251.66	1379.52	1775.85
3148.35	1407.86	1429.94	2191.11	1403.3	1760.83
3147.04	1365.62	1440.93	2211.52	1418.71	1781.29
3145.73	1425.11	1473.21	2209.05	1417.65	1851.99
3144.43	1471.18	1471.78	2200.32	1373.3	1808.13
3143.12	1454.17	1496.85	2172.55	1386.97	1740.4
3141.81	1441.47	1471.07	2221.88	1369.67	1724.97
3140.5	1389.55	1394.49	2217.94	1306.08	1755.87
3139.2	1350.58	1394.17	2184.41	1274.6	1722.31
3137.89	1337.52	1421.51	2142.55	1299.86	1740.16
3136.58	1390.2	1435.41	2105.62	1350.46	1714.49
3135.27	1407.26	1380.5	2144.02	1320.45	1716.92
3133.96	1394.05	1389.64	2138.58	1300.99	1707.05
3132.65	1378.91	1362.72	2150.87	1283.53	1733.49
3131.34	1363.84	1381.86	2107.48	1291.97	1700.51
3130.04	1390.94	1384.23	2183.82	1249.77	1672.03
3128.73	1390.98	1367.46	2155.56	1200.91	1652.63
3127.42	1358.21	1319.08	2133.96	1214.94	1635.6
3126.11	1320.97	1324.69	2116.77	1303.42	1637.62
3124.79	1330.15	1368.72	2172.38	1323.81	1619.36
3123.48	1313.37	1378.41	2110.92	1288.02	1606.77
3122.17	1292.81	1337.14	2020.01	1193.5	1628.35
3120.86	1299.26	1325.28	2015.2	1162.68	1680.15
3119.55	1338.82	1320.95	2057.75	1201.72	1648.51
3118.24	1339.14	1333.12	2044.89	1233.72	1596.09
3116.93	1296.41	1312.24	2002.31	1142.47	1597.86
3115.61	1277.44	1299.23	2012.15	1134.82	1605.05
3114.3	1274.76	1288.16	2013.17	1164.71	1615.09
3112.99	1293.2	1254.45	2019.87	1224.71	1618.6
3111.68	1234.45	1272.93	1997.21	1192.64	1590.95
3110.36	1232.03	1305.03	1986.98	1224.01	1551.74
3109.05	1245.15	1368.32	1962.23	1194.1	1559.63
3107.74	1266.1	1296.03	2025.79	1156.72	1581.44
3106.42	1242.58	1270.77	1991.98	1137.18	1527.64
3105.11	1257.21	1266.28	1976.47	1084.76	1498.11
3103.79	1275.57	1273.99	1932.94	1094.92	1541.18
3102.48	1183	1221.85	1981.59	1152.47	1527.64
3101.16	1114.86	1189.39	1993.81	1192.66	1499.34
3099.85	1099.83	1199.45	1967.89	1166.26	1468.54
3098.53	1168.03	1205.7	1936.08	1155.29	1456.87
3097.22	1179.34	1198.9	1896.59	1122.9	1412.34
3095.9	1153.32	1171.76	1911.14	1076.55	1444.29
3094.58	1117.02	1194.09	1866.88	1121.46	1471.74
3093.27	1124.12	1257.41	1838.63	1126.09	1426.76
3091.95	1179.28	1286.88	1828.02	1041.29	1396.17
3090.63	1127.69	1252.97	1849.55	1080.07	1407.89
3089.32	1097.73	1231.1	1864.01	1112.96	1475.04
3088	1111.8	1205.5	1844.75	1054.31	1494.39
3086.68	1167.71	1154.77	1806.08	1007.38	1437.12
3085.36	1115.95	1203.05	1804.98	1104.86	1381.56
3084.04	1065.81	1187.08	1797.91	1097.17	1381.16
3082.72	1077.18	1159.7	1771.99	1057.31	1391.21
3081.41	1098.54	1067.48	1722.27	1030.87	1381.07
3080.09	1148.08	1155.95	1753.51	1040.63	1394.82
3078.77	1151.15	1093.76	1756.22	998.728	1381.41
3077.45	1125.18	1065.6	1723.13	1019.71	1359.91
3076.13	1077.52	1049.14	1683.37	1052.99	1359.33
3074.81	1061.38	1123.7	1691.64	1042.28	1343.12
3073.49	1017.42	1073.48	1653.98	1055.4	1359.5
3072.17	996.584	1072.71	1613.66	1085.43	1363.73
3070.85	1049.88	1054.79	1611.65	1097.27	1368.7
3069.52	1095.16	1106.49	1655.78	1010.07	1331.3
3068.2	1067.24	1058.26	1678.4	1000.58	1315.87
3066.88	988.162	1078.29	1676.35	974.071	1292.95
3065.56	1004.66	1064.64	1645.08	993.376	1303.58
3064.24	997.552	1092.93	1672.76	996.707	1296.55
3062.92	1047.59	1065.16	1690.5	1021.6	1270.1
3061.59	1006.22	1041.21	1683.59	958.757	1295.97
3060.27	984.139	1024.51	1625.96	927.528	1345.93
3058.95	966.064	986.967	1622.99	924.027	1280.16
3057.62	1017.77	1021.26	1608.38	906.07	1173.47
3056.3	985.556	1027.75	1594.42	881.132	1187.66
3054.98	985.965	1035.03	1571.15	821.769	1250.08
3053.65	993.392	1022.05	1526.64	866.887	1238.31
3052.33	976.255	1093.05	1536.93	895.269	1186.71
3051	879.368	1085.65	1521.77	922.071	1183.81
3049.68	883.59	1058.29	1534.93	857.487	1196.35
3048.35	941.388	1034.67	1574.93	900.608	1218.02
3047.03	955.556	1048.1	1604.43	887.615	1231.53
3045.7	898.908	1041.35	1524.22	876.442	1187.17
3044.37	841.262	981.067	1442.12	848.997	1127.65
3043.05	859.584	909.423	1468.84	870.153	1109.05
3041.72	877.782	883.963	1470.42	889.416	1120.39
3040.39	902.558	942.122	1476.02	880.771	1091.93
3039.07	886.961	942.98	1509.08	832.901	1077.57
3037.74	890.894	916.365	1519.05	772.919	1137.83
3036.41	874.812	923.724	1467.26	788.712	1174.22
3035.08	857.327	961.777	1416.91	753.477	1140.02
3033.76	845.556	938.991	1433.07	772.325	1074.88
3032.43	876.297	911.973	1445.9	804.026	1086.66
3031.1	841.09	915.739	1459.4	828.673	1098.45
3029.77	840.265	913.187	1446.67	769.428	1108.03
3028.44	858.624	926.351	1432.88	785.811	1016.37
3027.11	826.47	989.25	1437.69	832.154	1057.44
3025.78	777.462	987.847	1438.62	830.46	1027.16
3024.45	789.91	939.925	1443.84	773.788	1050.98
3023.12	823.507	873.888	1407.83	759.611	976.348
3021.79	832.396	858.174	1356.59	742.366	1016.11
3020.46	863.826	859.218	1350.43	727.835	1019.19
3019.13	817.692	844.883	1346.16	699.645	1020.72
3017.8	747.008	848.44	1360.06	727.372	974.882
3016.47	722.747	886.3	1315.73	721.224	978.213
3015.14	732.949	880.692	1307.14	703.753	1008.04
3013.81	746.577	851.074	1291.21	707.89	964.525
3012.47	808.318	822.776	1311.81	761.729	929.694
3011.14	797.663	807.215	1339.95	785.117	942.048
3009.81	743.745	749.677	1304.79	753.853	963.431
3008.48	722.151	697.27	1290.88	685.236	901.266
3007.14	751.834	686.139	1244.24	665.405	896.5
3005.81	742.217	764.536	1251.96	694.153	880.989
3004.48	691.442	838.112	1210.15	687.209	893.219
3003.14	708.947	792.906	1231.28	693.201	861.782
3001.81	719.649	708.447	1211.59	701.454	877.457
3000.47	756.773	715.886	1206.89	718.127	847.189
2999.14	713.652	745.615	1199.37	695.361	835.684
2997.8	728.369	747.882	1207.59	756.032	845.688
2996.47	744.037	730.116	1203.58	695.564	930.151
2995.13	711.624	741.721	1204.42	677.782	897.862
2993.8	677.351	778.998	1181.15	683.145	886.493
2992.46	722.844	795.734	1155.46	729.438	865.462
2991.12	761.278	810.041	1168.48	656.862	877.878
2989.79	702.146	753.255	1173.03	668.779	802.623
2988.45	673.66	695.519	1143.67	668.336	789.298
2987.11	715.293	674.899	1123.1	627.947	797.572
2985.78	729.278	707.363	1149.01	572.457	861.299
2984.44	727.183	734.344	1114.49	594.963	823.804
2983.1	680.35	730.901	1098.51	583.063	815.176
2981.76	675.139	733.691	1111.34	571.722	775.843
2980.42	670.388	702.96	1144.3	591.54	827.282
2979.09	697.772	691.633	1109.6	688.112	799.261
2977.75	641.687	647.133	1083.78	631.675	809.047
2976.41	661.601	673.639	1077.17	584.441	790.148
2975.07	644.278	734.479	1068.79	582.73	753.107
2973.73	622.093	739.896	1062.98	629.236	751.967
2972.39	586.219	670.108	1112.03	545.73	782.805
2971.05	608.364	620.303	1079.12	523.417	809.172
2969.71	598.383	622.219	1038.25	515.598	746.449
2968.37	586.391	642.696	1042.79	577.232	729.427
2967.03	578.451	643.388	1101.1	561.069	703.866
2965.69	575.454	649.634	1068.52	552.381	754.947
2964.34	587.752	630.792	1008.89	517.581	721.509
2963	601.577	608.157	1018.29	545.652	707.078
2961.66	677.481	648.011	1035.65	545.053	678.858
2960.32	658.95	708.588	1010.42	525.2	709.701
2958.98	587.48	742.561	997.21	481.017	689.196
2957.63	468.065	677.866	1020.13	478.711	696.513
2956.29	522.216	605.15	993.428	488.726	725.335
2954.95	549.457	600.412	946.641	488.407	698.553
2953.6	575.579	613.162	969.568	477.063	685.701
2952.26	543.195	583.752	982.617	502.975	708.767
2950.92	508.841	554.838	917.616	521.459	722.34
2949.57	522.606	604.718	872.42	508.635	678.67
2948.23	569.308	638.827	890.072	515.155	640.501
2946.88	616.567	610.741	902.539	533.255	640.684
2945.54	572.243	548.709	892.375	558.11	627.368
2944.19	516.843	530.82	905.845	536.221	638.794
2942.84	499.758	564.776	938.644	518.42	610.031
2941.5	490.582	647.854	917.736	481.534	612.55
2940.15	518.643	647.745	891.697	429.841	621.761
2938.81	506.516	622.189	885.541	399.136	667.998
2937.46	549.929	556.244	870.931	403.95	604.586
2936.11	561.915	565.204	815.21	442.75	571.867
2934.77	590.259	539.366	820.694	436.523	548.942
2933.42	543.371	535.351	865.511	439.849	547.907
2932.07	519.471	536.185	855.8	441.555	501.813
2930.72	479.042	561.066	802.27	433.636	531.117
2929.37	454.804	588.605	807.451	420.371	532.227
2928.03	458.591	536.033	823.853	380.875	563.816
2926.68	447.71	495.451	769.398	391.318	590.997
2925.33	461.158	469.755	753.935	394.134	588.954
2923.98	448.717	516.885	805.716	401.812	537.56
2922.63	458.079	518.001	854.828	396.172	525.113
2921.28	396.782	540.388	814.957	422.947	536.574
2919.93	420.508	490.267	784.013	377.882	535.398
2918.58	384.433	462.025	739.684	360.528	494.507
2917.23	407.89	465.565	724.861	354.993	513.658
2915.88	422.449	498.893	679.021	394.37	525.531
2914.53	477.184	449.117	652.227	368.376	514.178
2913.17	463.489	425.605	687.871	355.873	464.055
2911.82	440.713	443.423	696.476	391.779	478.57
2910.47	378.65	499.34	713.618	411.919	482.592
2909.12	376.176	476.681	689.804	399.214	449.939
2907.77	392.738	462.034	723.977	316.002	435.301
2906.41	423.844	437.414	684.797	321.272	421.524
2905.06	376.7	468.466	663.987	327.933	414.253
2903.71	391.822	441.942	639.79	301.802	380.954
2902.35	356.538	437.746	619.563	298.919	428.334
2901	353.041	425.391	642.696	296.732	450.238
2899.65	318.787	466.272	634.311	305.992	481.693
2898.29	382.328	424.929	646.026	296.309	467.02
2896.94	406.254	357.75	647.468	293.217	493.315
2895.58	357.582	323.478	651.268	290.999	503.238
2894.23	307.03	342.431	667.087	291.73	470.702
2892.87	321.825	370.185	647.382	301.688	428.143
2891.52	307.93	376.821	591.34	244.621	405.282
2890.16	289.814	388.899	519.951	215.518	407.504
2888.8	324.296	373.873	523.082	214.914	375.984
2887.45	319.637	400.091	555.141	235.098	374.946
2886.09	282.558	410.183	595.66	266.743	368.834
2884.73	261.786	403.474	557.78	301.32	349.554
2883.38	295.582	425.081	509.436	311.7	339.468
2882.02	322.99	421.545	455.53	259.093	363.728
2880.66	342.666	322.223	481.029	250.275	396.67
2879.3	358.07	228.052	489.858	262.893	338.545
2877.95	322.751	305.353	521.445	267.67	356.491
2876.59	297.081	374.818	524.421	220.721	311.187
2875.23	223.812	353.053	546.15	228.384	355.825
2873.87	266.129	283.517	540.684	291.669	316.894
2872.51	278.659	291.809	498.686	291.94	308.485
2871.15	319.489	293.466	439.353	241.635	290.587
2869.79	269.679	253.813	434.482	186.042	311.257
2868.43	256.373	225.71	462.16	239.877	330.432
2867.07	200.093	229.282	448.093	280.168	317.11
2865.71	212.443	319.402	423.366	242.102	337.184
2864.35	199.566	321.821	447.625	200.329	331.459
2862.99	236.933	331.307	517.444	188.68	362.729
2861.63	260.387	335.702	497.944	219.386	385.013
2860.26	245.341	359.338	470.773	189.819	369.768
2858.9	230.281	348.08	466.409	209.21	339.192
2857.54	284.031	316.93	482.754	202.181	286.865
2856.18	318.596	325.617	498.256	197.487	289.421
2854.82	286.086	329.449	461.341	211.146	336.269
2853.45	186.961	322.058	382.877	254.151	351.102
2852.09	169.384	239.212	328.187	254.381	308.475
2850.73	169.686	219.765	344.198	234.543	274.479
2849.36	202.194	223.767	366.101	231.698	214.516
2848	184.983	220.622	371.034	219.504	188.324
2846.63	229.318	278.471	393.656	156.265	225.228
2845.27	215.84	281.787	375.42	160.996	257.077
2843.9	225.532	244.735	340.408	189.584	264.013
2842.54	221.863	211.143	289.672	199.301	298.596
2841.17	225.316	288.945	280.569	213.395	272.546
2839.81	192.879	333.358	280.01	220.199	227.84
2838.44	183.532	316.161	301.298	196.862	269.852
2837.08	173.257	245.191	315.82	156.58	308.367
2835.71	177.287	198.152	331.283	169.901	280.652
2834.34	189.967	247.477	317.166	128.305	194.183
2832.98	181.428	253.712	258.823	148.108	167.894
2831.61	152.677	233.881	262.702	147.769	178.604
2830.24	129.169	231.044	284.24	205.559	250.321
2828.87	118.86	224.609	303.263	165.603	255.715
2827.5	180.622	189.22	277.17	139.092	237.765
2826.14	211.412	156.498	285.707	96.5821	210.602
2824.77	210.24	210.753	299.899	162.995	220.581
2823.4	168.939	229.218	321.558	178.843	229.627
2822.03	114.185	222.719	334.883	168.497	247.41
2820.66	133.669	191.127	344.085	162.005	241.654
2819.29	146.544	254.313	321.481	166.779	210.401
2817.92	130.309	252.939	272.569	105.3	203.351
2816.55	123.146	216.734	243.958	75.4867	233.166
2815.18	182.816	172.102	277.827	99.0944	220.502
2813.81	188.969	187.644	286.761	155.442	174.837
2812.44	143.095	202.466	259.514	142.005	143.117
2811.07	136.331	238.118	267.844	141.445	167.43
2809.7	112.103	205.069	270.827	154.594	170.211
2808.32	95.5565	172.466	296.151	142.677	204.764
2806.95	107.723	163.815	307.509	156.535	197.043
2805.58	103.204	213.551	231.128	161.877	161.959
2804.21	94.3089	198.134	113.804	124.754	123.872
2802.83	145.676	189.127	133.687	99.2169	188.875
2801.46	222.384	143.907	231.638	79.7589	250.535
2800.09	165.756	162.615	283.317	85.9027	265.893
2798.71	107.754	175.466	312.761	59.1164	205.381
2797.34	86.9875	190.523	232.638	112.323	220.797
2795.97	150.182	152.366	167.772	99.1214	188.231
2794.59	130.582	144.025	143.889	89.8289	165.522
2793.22	127.133	144.993	186.85	39.9263	118.381
2791.84	102.529	151.706	174.246	52.7272	183.202
2790.47	85.3946	171.967	176.101	61.1749	186.539
2789.09	89.2889	187.539	190.79	84.0423	134.504
2787.71	74.1408	148.502	167.91	94.45	116.054
2786.34	60.8706	147.799	146.146	127.153	108.355
2784.96	56.6557	147.668	111.228	113.274	166.331
2783.59	98.9749	148.529	136.544	71.2508	164.468
2782.21	110.345	88.3745	153.787	58.5449	200.668
2780.83	105.667	91.0052	147.46	62.775	128.652
2779.45	78.2107	150.741	112.283	73.4544	133.32
2778.08	101.045	183.059	119.339	67.8727	154.241
2776.7	105.294	194.574	130.333	104.892	180.53
2775.32	104.927	140.399	160.194	88.052	166.672
2773.94	71.7317	123.057	117.071	61.8934	164.386
2772.56	87.7306	111.592	123.664	39.129	124.523
2771.18	65.6491	170.665	164.582	64.5588	111.63
2769.8	22.2792	135.814	171.862	59.3096	90.5972
2768.42	55.0119	110.708	115.935	37.8478	118.002
2767.04	93.2075	104.795	57.4832	18.8957	83.8619
2765.67	91.2703	72.1322	52.0487	-0.52169	109.369
2764.28	41.0456	53.6569	24.8435	23.2919	61.9335
2762.9	35.7581	104.004	106.334	39.1602	93.269
2761.52	35.2674	147.775	141.025	87.4083	84.9406
2760.14	54.4251	117.036	155.36	69.7101	133.804
2758.76	44.4907	127.983	108.492	50.5616	125.645
2757.38	20.0482	122.413	112.786	77.4119	139.049
2756	54.8156	78.7378	103.155	75.479	109.596
2754.61	66.7211	81.0026	107.514	51.087	117.678
2753.23	43.8957	103.786	66.7759	37.3476	73.4937
2751.85	41.8191	147.316	43.7606	66.5265	77.0238
2750.46	80.7472	118.69	-7.9574	29.9505	88.1219
2749.08	45.0341	72.9839	33.8132	-4.00162	91.5835
2747.7	13.6134	7.29831	59.7252	-18.9702	55.2195
2746.31	34.9474	30.8079	69.2638	-24.6438	77.095
2744.93	38.0529	69.1957	33.656	8.0678	130.13
2743.55	7.23226	71.5948	71.7384	52.8849	99.3119
2742.16	44.308	67.6945	84.6485	61.8259	102.842
2740.78	60.9471	50.3591	66.1855	19.1752	77.0952
2739.39	35.2188	67.1494	30.4457	30.0731	129.152
2738	-18.4884	70.9268	42.2285	43.1579	126.901
2736.62	-28.3936	105.457	63.8803	48.929	135.851
2735.23	-33.5758	62.4087	74.0056	7.53078	81.6842
2733.85	25.3636	57.9677	53.8708	27.6223	70.969
2732.46	44.8602	55.7554	73.9068	39.1005	103.507
2731.07	21.6032	92.7902	60.4284	33.9555	137.022
2729.69	2.30017	71.6337	40.821	22.9006	132.619
2728.3	27.1738	84.879	42.3505	6.34618	88.8465
2726.91	26.5903	43.0728	47.1034	-34.8281	97.127
2725.52	-26.3822	65.9674	-3.31743	-42.7032	78.3108
2724.13	-0.10127	83.3954	-5.27273	-3.89608	60.9629
2722.75	41.4484	101.171	7.51366	28.0333	37.2357
2721.36	97.1227	23.3238	29.2236	-6.86503	85.7663
2719.97	46.9666	25.4083	-7.26494	-21.1899	39.3074
2718.58	30.0998	36.8141	-22.9129	-55.1826	4.9787
2717.19	40.2216	72.714	-21.6867	-30.9776	52.0303
2715.8	53.288	21.1394	-2.53633	-34.6657	93.4956
2714.41	9.00068	6.2885	-13.8852	-10.6664	70.1213
2713.02	-27.0009	9.54401	-63.4186	10.3441	22.7062
2711.63	-24.3939	76.6343	-42.7508	59.4667	45.6316
2710.24	-27.1227	67.2107	-2.36299	76.6433	47.8541
2708.85	-21.8031	46.6666	44.8937	13.3041	50.634
2707.45	5.286	25.2168	30.7245	-10.0621	37.325
2706.06	3.01666	-5.59557	19.0611	-20.5041	9.77802
2704.67	10.1845	-2.29576	-5.81356	-26.9182	-13.0503
2703.28	-3.73087	10.6281	-36.1772	-57.2052	4.76354
2701.88	10.4784	11.4786	-8.95593	-56.7008	8.99974
2700.49	-0.99646	-23.1246	3.22658	-15.6276	-1.21843
2699.1	18.7291	18.2358	11.523	-47.2594	-0.59914
2697.71	-13.6933	33.1788	-21.0009	-58.8684	30.7857
2696.31	-3.88708	16.8472	-50.3109	-63.2554	29.8118
2694.92	1.40345	-22.1709	-81.6104	-11.9844	-5.97524
2693.52	29.2811	-3.44123	-53.8745	-11.2315	-5.85095
2692.13	-7.1238	59.9452	-62.8717	-37.5718	-4.58335
2690.73	-12.9084	49.8641	-83.8835	-39.0138	18.2966
2689.34	-21.8119	44.6113	-36.4914	-45.2845	-16.2914
2687.94	21.9161	-2.57504	0.69411	-5.35148	-35.5136
2686.55	6.25183	-16.3339	-2.79496	-14.1962	-32.8698
2685.15	-4.4497	-17.9023	-26.2542	5.39068	-27.1821
2683.75	-68.7922	-13.9817	-31.6974	-6.57205	-37.0036
2682.36	-83.7621	3.58709	-63.6231	-8.81478	-33.5772
2680.96	-88.9319	-21.6679	-77.6597	-11.2894	-3.88202
2679.57	-36.3679	40.3493	-28.6511	21.6443	-22.7622
2678.17	-50.767	35.4357	-29.33	14.3647	-42.8657
2676.77	-72.1953	-20.246	-35.2186	-42.9259	-85.5846
2675.37	-46.5345	-94.1001	-60.9463	-76.4786	-70.1774
2673.97	4.18969	-22.7114	-51.6491	-69.374	-91.8919
2672.58	-21.9836	12.0086	-34.6259	-49.5896	-52.1285
2671.18	-34.0394	-20.5157	-22.8554	-36.0836	-45.4114
2669.78	-33.2219	-31.074	-25.9588	-67.5303	6.60151
2668.38	-16.3929	34.7289	-73.58	-65.2492	-36.4051
2666.98	-49.079	27.9566	-119.393	-5.8294	-34.1221
2665.58	-43.1333	-61.7845	-137.115	-2.87342	-16.6512
2664.18	-65.7957	-86.4538	-62.2451	-33.6435	21.2912
2662.78	-28.5062	-64.4729	-1.16649	-28.0689	46.3301
2661.38	-16.3742	-18.5386	-33.7765	-15.2743	14.8346
2659.98	-18.9906	14.8524	-92.7233	-38.3834	-26.5642
2658.58	-75.3919	56.2479	-89.0443	-46.6728	-20.7697
2657.17	-80.8247	70.2927	-49.1116	-56.2793	43.6061
2655.77	-66.4173	3.27514	-61.2868	-79.8803	11.908
2654.37	-21.2301	26.5409	-54.3805	-71.8942	-69.2592
2652.97	31.4348	38.9908	-82.0252	-65.1801	-95.2449
2651.57	23.5652	14.543	-85.1651	-47.8667	-13.6859
2650.16	-6.64083	-34.1295	-144.65	-43.2934	23.9395
2648.76	-50.2239	-9.87565	-108.512	-24.8442	12.0731
2647.36	-49.3222	-14.4691	-58.1919	-32.263	-29.7829
2645.95	-37.6714	-41.501	-20.1206	-28.9029	7.56938
2644.55	-60.9438	-15.3201	-1.83818	-45.4542	13.3468
2643.15	-36.5393	5.42256	-8.68435	-34.1656	27.52
2641.74	3.64496	-29.7001	-51.3077	-19.073	-0.62016
2640.34	86.2597	-30.8544	-74.3049	-12.9111	-17.2334
2638.93	33.6963	-38.068	-6.7759	-34.5018	-16.5785
2637.53	-10.7164	-5.40516	26.3083	-23.0918	45.8582
2636.12	-44.9503	-5.13888	-12.4726	26.4362	82.4056
2634.71	-18.9674	25.5617	-55.188	29.7909	47.4845
2633.31	7.16231	30.3096	-69.8225	8.06836	17.3325
2631.9	1.40833	49.8376	-65.1006	-25.016	10.6567
2630.5	-40.0774	37.4639	-64.9084	-9.14104	62.5922
2629.09	-43.262	27.2271	-42.2339	11.4718	45.6831
2627.68	-22.9206	12.323	-27.5621	20.6249	14.6855
2626.27	-2.26799	-36.7995	-25.0051	0.88617	-11.3407
2624.87	12.8785	-50.144	-38.7315	-3.90009	15.67
2623.46	26.1244	-21.8365	-31.3568	35.5205	13.1626
2622.05	22.4977	7.85029	-25.1532	33.3699	4.63388
2620.64	20.6429	21.6852	-36.7065	16.2323	-9.05731
2619.23	1.26251	12.7577	-46.0087	4.65172	-9.7238
2617.82	-8.09665	5.05491	-43.5197	8.87029	-8.03429
2616.41	24.2528	31.5353	-47.6773	-26.7778	22.5006
2615	61.6715	47.6871	-37.3384	-29.6373	17.2748
2613.59	82.9201	75.8089	-37.9688	24.5292	34.0063
2612.18	84.3061	73.6769	-21.43	62.0288	77.6379
2610.77	45.6951	44.0709	3.35158	40.9049	98.7515
2609.36	26.3164	8.65366	31.9839	16.1165	74.0967
2607.95	42.1619	18.1116	17.3702	-1.82567	62.7112
2606.54	16.9739	2.07479	31.1815	-36.1062	73.0781
2605.13	-31.1552	0.88361	23.5162	-5.91713	87.4766
2603.72	8.75647	20.8384	11.166	28.4879	66.128
2602.3	50.4428	11.9627	-14.4809	46.7602	76.2869
2600.89	54.5524	-16.443	14.4839	13.2118	61.9203
2599.48	50.519	16.7599	11.8431	23.4587	52.907
2598.06	117.385	31.2544	3.10382	30.8302	58.2846
2596.65	100.777	39.1978	17.4892	11.4304	117.592
2595.24	102.66	49.3737	26.0927	46.0707	147.394
2593.82	85.0482	73.0118	-0.68669	86.7801	81.9455
2592.41	92.2303	86.7506	-26.4566	99.1235	58.8698
2591	45.6863	108.677	32.1521	43.7557	42.3552
2589.58	47.725	129.86	71.4854	43.2994	45.3493
2588.17	67.4997	111.053	67.4654	44.2284	45.362
2586.75	56.014	105.424	39.3992	16.708	60.85
2585.33	31.5824	80.2203	19.6463	41.1602	107.266
2583.92	18.5708	76.9503	31.0941	42.6966	127.574
2582.5	66.65	100.474	46.6477	89.3824	125.123
2581.09	78.8609	120.669	80.1802	42.0607	87.4344
2579.67	98.3318	89.1441	54.4078	74.5255	102.662
2578.25	55.1313	29.7395	47.8548	45.523	120.22
2576.83	44.662	31.8628	11.5563	76.9403	105.972
2575.42	71.9835	59.7045	-22.3174	43.8733	68.729
2574	115.708	42.7205	-29.1084	98.0694	38.9731
2572.58	96.7769	15.1312	-9.65169	79.4491	42.729
2571.16	80.6575	42.97	28.8281	50.7224	33.6736
2569.74	87.0777	72.6809	17.0281	7.11592	26.0544
2568.33	67.5511	55.6119	11.7052	-15.1598	52.915
2566.91	77.6772	32.6233	-8.59594	-41.2447	102.067
2565.49	102.957	57.5595	15.6875	-10.0964	89.9179
2564.07	118.284	73.7056	47.2756	53.7122	72.3666
2562.65	91.911	54.7774	82.6152	79.5615	101.122
2561.23	59.6368	-20.5357	44.6292	71.7521	103.608
2559.81	97.6025	-7.9767	39.8698	61.1516	81.9568
2558.38	108.247	27.24	49.1864	60.7107	33.4105
2556.96	60.4202	97.0194	80.0394	20.6836	66.5231
2555.54	39.4324	43.6688	42.4754	-3.42059	80.5942
2554.12	71.8257	41.0761	30.9871	-34.3777	87.8159
2552.7	93.6885	14.3301	52.3185	-18.7059	37.8469
2551.28	48.1293	26.5656	34.8396	36.0421	36.773
2549.85	53.6263	-4.58986	3.30436	96.4461	20.7729
2548.43	39.3673	-5.50836	-41.4637	78.2507	39.8867
2547.01	12.2584	26.0991	-41.8983	2.19108	65.8691
2545.58	21.7733	-6.53301	-36.0614	26.7691	122.946
2544.16	34.3705	-22.5837	5.3146	40.335	85.4789
2542.74	75.519	-24.9637	42.9807	29.471	64.1266
2541.31	56.5011	-0.93669	25.1975	9.83087	58.8672
2539.89	65.9939	-13.9047	11.2193	22.7248	71.4668
2538.46	41.8846	-25.0645	-1.17009	38.2928	86.9498
2537.04	22.4938	5.91039	11.7727	20.8576	97.7972
2535.61	27.2492	28.236	-22.9929	43.6579	83.8832
2534.19	35.495	43.6063	-11.5269	51.739	28.8552
2532.76	26.2547	13.3885	13.2783	28.4401	10.322
2531.33	-13.0155	-27.2885	-20.8017	-13.9919	24.3647
2529.91	-8.49276	-22.6607	-91.81	-20.4786	40.4077
2528.48	14.2074	-0.58567	-90.8469	8.60504	52.0276
2527.05	34.1696	-12.0422	-14.3098	10.7648	60.3811
2525.62	48.649	-25.1994	14.5655	-3.48655	2.84479
2524.2	40.7123	-42.6947	-20.6183	-9.47355	-18.5281
2522.77	14.9472	-43.8674	-57.6871	-8.40024	21.89
2521.34	3.65638	-30.0053	-50.3263	20.4584	71.8483
2519.91	27.8366	5.97491	4.01022	-0.13118	34.8793
2518.48	62.7387	-2.13629	15.4779	-25.1276	19.6948
2517.05	47.164	3.94875	29.3072	-29.4529	52.8515
2515.63	2.68343	-9.34232	11.6453	32.9921	61.087
2514.2	-24.7018	-17.9607	20.9134	29.7346	37.8897
2512.77	-2.87346	-36.288	1.53872	-13.0423	-4.73198
2511.34	43.5319	-2.06183	-36.6165	-43.3607	33.2476
2509.91	16.7705	-9.60791	-3.97277	3.56723	83.1522
2508.47	24.7179	-24.0666	26.1675	31.6786	75.816
2507.04	28.1042	-34.3318	21.5535	17.5212	35.6941
2505.61	67.9935	-8.30334	-22.9348	19.6309	39.751
2504.18	33.6421	40.6556	-41.0177	24.4854	39.1045
2502.75	22.8284	26.1103	-26.8852	53.3236	31.6218
2501.32	-3.72125	13.4579	-14.5887	48.3597	60.5631
2499.88	2.37243	-10.7821	31.9244	31.9813	106.971
2498.45	6.84526	-24.66	49.3497	9.51349	86.0806
2497.02	3.93397	-13.7994	45.8226	45.6814	62.8925
2495.58	22.6661	-6.85304	10.8386	71.1072	48.7819
2494.15	41.9325	11.3618	-0.55101	67.6881	47.6933
2492.72	48.4096	12.6345	33.0971	33.2526	35.6998
2491.28	40.6802	31.378	22.6272	9.32045	10.364
2489.85	31.6106	24.5959	18.2823	28.7552	39.563
2488.41	-6.5203	26.6725	24.1614	53.3398	63.8383
2486.98	-4.01245	38.4438	-0.25934	65.6064	116.646
2485.54	23.2769	31.4193	-15.5775	24.9419	89.2904
2484.11	39.9888	20.6321	9.21567	23.3497	73.7268
2482.67	48.8382	-47.8538	27.4268	62.3518	62.1908
2481.24	105.143	-85.7182	3.45013	76.1511	67.7388
2479.8	72.264	-60.271	31.3752	16.7628	33.1618
2478.36	19.0411	34.9522	40.3823	-25.6767	24.3266
2476.92	-2.79336	56.1519	50.9973	20.2368	82.6896
2475.49	71.3328	46.1338	44.1515	73.403	94.1582
2474.05	79.2113	-13.4743	52.3273	70.4681	65.8397
2472.61	74.5467	37.19	21.1967	49.9272	46.4104
2471.17	51.4907	54.4214	15.0092	29.0778	48.9057
2469.73	29.6643	27.7311	20.6855	46.4281	78.4955
2468.3	33.997	-51.7277	20.3627	47.0658	109.912
2466.86	56.8789	19.2377	25.3139	23.687	122.743
2465.42	84.3555	28.186	29.5922	-8.87043	81.8889
2463.98	39.1664	-5.67836	47.8638	12.3468	27.6562
2462.54	-7.61611	-68.2392	39.153	67.8445	-17.9469
2461.1	-19.7979	22.5709	30.9723	82.7982	43.5131
2459.66	-3.31645	52.8516	4.33203	83.229	96.9561
2458.22	16.3917	6.16009	-38.8676	59.5236	121.316
2456.78	22.0645	-46.7056	-18.6083	61.2784	61.7141
2455.33	30.0438	-8.54725	42.219	36.0228	67.9421
2453.89	36.7603	51.5988	50.0386	18.6128	64.6669
2452.45	42.8599	64.1856	-0.74031	22.4546	73.6676
2451.01	20.4705	49.4868	17.9548	37.4092	29.9302
2449.57	39.5322	3.1128	19.5875	34.6538	-1.18667
2448.12	41.6884	-16.7835	16.9827	-3.5783	2.76995
2446.68	32.9115	35.6591	-12.4254	13.4575	15.1119
2445.24	-24.0295	48.7372	-0.73339	8.52968	20.7885
2443.79	6.92577	28.3955	14.8931	30.5054	21.6806
2442.35	23.2998	-2.14714	69.464	64.1288	81.7807
2440.9	54.1377	18.6881	51.0746	81.1114	92.0421
2439.46	1.69067	13.3045	19.6777	32.2198	74.4125
2438.02	1.2591	-16.3112	10.8744	-7.55135	42.2624
2436.57	7.96097	-7.65131	65.9821	3.03322	89.8111
2435.12	28.6655	45.5163	45.2903	24.796	74.0236
2433.68	7.81196	52.2655	59.264	64.95	85.1061
2432.23	-12.3364	36.1299	50.7832	65.6007	113.542
2430.79	12.4002	44.4747	79.2714	95.5978	98.9765
2429.34	0.73146	31.9605	18.1338	74.2214	85.2191
2427.89	30.5102	12.2627	57.042	54.5709	106.327
2426.45	19.82	17.5554	81.0002	24.4237	142.141
2425	12.33	20.6866	126.498	64.7535	102.652
2423.55	10.9388	-24.4137	101.122	72.6306	106.47
2422.1	30.4312	-22.0151	108.256	54.7643	121.292
2420.66	77.1564	17.9579	83.9386	64.7053	134.976
2419.21	24.9973	31.4692	66.7542	65.8433	119.292
2417.76	11.2897	24.3262	33.3914	61.9437	136.439
2416.31	33.8683	38.5499	29.5479	20.0371	117.976
2414.86	75.7605	44.1242	46.453	18.1765	129.73
2413.41	55.8895	19.477	72.1121	34.7076	111.526
2411.96	30.2181	9.76012	76.2641	80.2171	72.4174
2410.51	22.8623	31.8665	116.673	99.4861	22.6187
2409.06	-5.72948	29.3693	93.8385	83.7861	46.3137
2407.61	39.4785	12.8833	52.2652	71.3545	82.5943
2406.16	69.474	8.88772	18.5117	95.6849	87.0065
2404.71	104.881	79.0219	82.4805	97.2459	79.3627
2403.25	86.9065	82.07	112.994	86.4774	74.8765
2401.8	90.4891	31.6116	105.36	70.4332	89.0753
2400.35	45.1573	16.0108	87.114	109.348	104.724
2398.9	57.4292	85.3914	100.027	110.384	84.2096
2397.44	81.179	116.166	102.909	86.342	24.2462
2395.99	90.8626	87.7614	120.677	45.4943	29.5498
2394.54	79.4446	75.558	114.926	35.4278	58.4383
2393.08	70.775	87.2378	122.722	49.5596	94.0465
2391.63	67.3307	81.043	131.334	60.1182	78.1541
2390.17	79.6952	91.8433	135.521	66.6457	76.3866
2388.72	63.9113	71.958	92.6913	50.079	86.0244
2387.27	62.5892	52.6616	96.2497	50.3554	88.0291
2385.81	28.1741	42.133	104.321	92.192	88.327
2384.35	26.3567	88.4646	96.8008	102.285	89.6556
2382.9	21.0689	86.6305	73.4247	82.112	132.02
2381.44	77.8772	63.2143	100.181	42.8003	134.433
2379.99	115.464	61.4231	83.2297	69.5473	110.631
2378.53	85.7361	67.5957	60.3013	50.1235	84.9244
2377.07	54.9168	52.8155	51.7154	67.2154	76.93
2375.62	67.322	31.5488	53.9275	67.5915	86.4114
2374.16	83.457	-14.237	64.2739	92.2615	93.2611
2372.7	70.3446	2.39351	78.7483	110.718	33.7417
2371.24	78.9832	57.888	94.8717	83.7905	-28.6152
2369.78	92.2703	96.0125	70.6967	46.0401	-13.0433
2368.32	69.0748	39.0671	67.8589	47.7482	39.5324
2366.87	58.35	27.3629	60.4956	79.4619	31.8708
2365.41	68.2789	24.2672	70.7974	77.9289	24.1536
2363.95	38.2665	38.4239	73.3726	41.3939	32.7158
2362.49	33.4736	4.70902	56.3522	25.0581	61.1418
2361.03	74.3775	-9.43783	55.4318	55.431	83.6912
2359.57	68.1649	-0.38242	85.9505	75.4794	104.224
2358.11	23.2441	38.7771	86.0771	55.7456	79.9975
2356.64	-6.89522	86.1918	40.6208	0.21196	57.6823
2355.18	33.2301	94.0054	-14.9908	15.8787	54.1896
2353.72	50.5047	86.3919	-9.14433	44.0214	59.041
2352.26	83.1488	62.1695	12.9911	71.9588	65.9867
2350.8	108.319	70.1382	39.8642	84.7686	68.9249
2349.33	85.4037	17.3809	46.7773	81.1306	87.3813
2347.87	64.7966	35.1529	80.4024	98.5059	99.1441
2346.41	26.6841	64.9465	66.0624	87.1608	60.6378
2344.95	40.4036	59.2695	26.4519	64.5287	14.3778
2343.48	28.0312	-1.62603	17.5525	50.8257	-7.63466
2342.02	46.623	17.9421	55.9987	66.7508	60.8597
2340.55	62.9401	18.6398	43.3717	77.7992	89.7634
2339.09	55.1004	22.0861	55.4658	73.7494	77.2046
2337.62	65.0462	30.5621	21.5116	68.8317	22.2133
2336.16	92.6345	67.2062	60.6911	84.0197	22.9975
2334.69	133.053	83.7796	88.7901	133.712	78.2945
2333.23	301.894	337.178	334.859	389.147	323.545
2331.76	852.708	879.605	788.389	865.601	863.611
2330.29	1535.91	1537.65	1397	1505.64	1548.24
2328.83	1782.92	1728.77	1645.92	1724.01	1790.9
2327.36	1402.76	1378.65	1382.79	1418.35	1419.82
2325.89	805.76	817.15	811.883	824.151	787.267
2324.43	403.622	407.416	392.953	387.266	361.75
2322.96	225.955	121.954	172.297	138.124	226.981
2321.49	131.335	-6.12275	84.1535	75.2851	164.976
2320.02	36.9472	-0.72953	31.3827	76.9724	104.111
2318.55	11.9683	17.366	29.6679	64.9813	18.64
2317.09	20.1005	-1.44425	13.4687	50.6355	-38.4817
2315.62	23.7395	-28.4749	11.7483	39.4307	-42.5724
2314.15	19.6341	-63.1104	44.9531	29.9451	-11.0667
2312.68	26.482	-52.3	36.489	27.1712	25.7091
2311.21	34.3954	-17.2549	-10.5668	37.0184	15.5695
2309.74	12.6647	21.8668	-61.1839	34.2292	27.5237
2308.27	25.2706	9.61619	-27.2283	10.8153	-11.3053
2306.79	-29.134	-9.61825	-12.3729	-0.19918	-1.77329
2305.32	-32.5649	-46.1146	-0.84874	-15.5911	30.3955
2303.85	-18.8961	-29.4984	-27.5318	30.5426	20.286
2302.38	23.484	21.5244	-17.9445	12.2346	-22.9847
2300.91	15.3395	27.5677	-34.5537	24.9132	2.77618
2299.44	26.1858	-42.2275	-0.18112	-10.5487	-0.70014
2297.96	9.23188	-59.9717	-28.5571	17.5329	-42.0475
2296.49	-30.7346	-28.3699	-56.933	18.6073	-59.9202
2295.02	-8.17079	3.73727	-20.2457	35.4452	-16.48
2293.54	-4.45994	4.76031	14.0249	23.7127	29.5378
2292.07	12.33	15.6817	15.474	32.0162	48.0126
2290.59	-11.6093	0.96241	-29.1027	22.427	25.5441
2289.12	10.7864	-9.48349	-6.6389	-4.84231	-15.5189
2287.64	-8.5172	-32.5474	-12.018	-12.7529	-12.1954
2286.17	-27.2845	-42.3659	-13.1438	36.5419	-12.4855
2284.69	-11.8043	-44.7024	-15.4657	71.6144	-18.735
2283.22	1.60572	-18.4098	-33.9112	60.0759	-10.6404
2281.74	30.3226	-27.7233	-29.2942	25.1109	2.1445
2280.27	2.77604	-27.515	-17.1588	10.0152	31.557
2278.79	17.4863	-32.1429	-6.58139	23.1553	-12.1112
2277.31	-0.94603	-58.6417	-43.695	17.7782	-28.855
2275.83	-19.6622	-73.8485	-69.4555	-6.26851	-20.1771
2274.36	-6.96755	-84.1646	-74.0376	-33.0688	20.0003
2272.88	-7.9389	-78.3558	-43.853	11.9374	25.2625
2271.4	25.0877	-78.965	-17.7899	28.9199	24.7191
2269.92	1.67811	-66.2497	-7.18212	22.0999	-22.4132
2268.44	-20.7969	-36.1743	-12.0495	-27.7157	-82.7641
2266.96	-85.7077	-12.7119	-17.7107	-25.8987	-41.6991
2265.49	-52.4096	-47.5621	-64.3112	-28.1503	26.1965
2264.01	-40.3875	-73.3346	-73.4355	-32.5274	7.87479
2262.53	-13.0001	-91.8195	-64.6088	-73.8804	-38.4403
2261.04	3.34615	-48.3212	-34.4748	-55.7316	-42.5945
2259.56	11.9403	-34.2863	-28.9794	-38.9542	-52.3312
2258.08	-60.4229	3.09685	-12.4592	-39.5916	-52.5375
2256.6	-40.8011	-52.0337	-93.6649	-47.5044	-14.9013
2255.12	-8.07435	-49.0727	-90.9595	-11.4809	2.59115
2253.64	4.59904	-63.8082	-48.6912	4.74522	-41.6
2252.16	-39.9977	-56.1236	-1.40351	-16.2567	-62.2661
2250.68	-24.344	-104.875	-36.3828	-39.2867	-42.0603
2249.19	-19.0978	-67.8043	-69.0585	-2.76763	-36.1504
2247.71	-17.2966	-36.63	-113.077	17.735	-73.5856
2246.23	0.39798	-47.4472	-107.841	18.0571	-87.9047
2244.74	12.8166	-78.8122	-92.3173	7.41703	-49.5007
2243.26	-17.3014	-85.4893	-58.929	25.7087	-21.9423
2241.78	-38.4235	-101.722	-64.8465	0.74551	-20.022
2240.29	-19.7935	-103.047	-79.3617	-21.7387	-48.7404
2238.81	-14.1195	-46.359	-97.8385	11.5979	-10.9541
2237.32	-3.9262	-2.18728	-67.2697	39.3138	-2.17063
2235.84	-39.0408	-30.6946	-76.2642	13.8919	-16.5134
2234.35	-18.6337	-70.1709	-108.894	-46.0876	-40.2354
2232.87	-22.461	-101.089	-107.99	-81.2588	-6.4898
2231.38	12.8136	-106.666	-105.956	-88.8188	-22.256
2229.89	-35.8716	-87.5263	-107.681	-26.6817	-53.1481
2228.41	-48.3426	-87.7492	-113.248	17.7032	-70.8456
2226.92	-63.1438	-78.7336	-52.7193	25.8792	-63.8695
2225.43	-80.0623	-73.315	-45.6668	4.07255	-51.5129
2223.94	-71.9825	-53.752	-59.8783	19.456	-86.778
2222.46	-45.9848	-57.4869	-118.844	-6.73445	-90.0363
2220.97	-17.6223	-39.2626	-132.037	-10.7643	-82.9
2219.48	-43.4953	-56.8829	-124.133	-17.1685	-49.8059
2217.99	-32.0799	-60.6301	-99.8784	-3.08293	-41.4371
2216.5	-22.8311	-75.2757	-94.4544	-3.69977	-34.7238
2215.01	-14.8036	-46.281	-113.206	8.09241	-37.7629
2213.52	-33.025	-38.0362	-87.8761	12.0513	-39.5566
2212.03	-33.5825	-45.0163	-71.6246	26.1367	-19.5077
2210.54	-9.55763	-63.4601	-68.19	29.8276	-56.8991
2209.05	-29.1856	-86.6282	-85.9949	28.8666	-101.248
2207.56	-47.5102	-60.6112	-65.6356	34.0433	-48.8848
2206.07	-63.8294	-53.3973	-55.4664	-4.20781	5.94845
2204.58	-32.4706	7.81134	-43.6949	-61.4055	28.4003
2203.09	-6.1374	-6.76284	-71.1653	-71.7078	-9.166
2201.59	4.37848	-41.72	-94.3533	-51.7251	-9.54771
2200.1	25.2505	-75.8868	-108.219	-22.1045	-34.1591
2198.61	-14.8998	-30.4979	-70.6898	-16.5116	-30.0742
2197.12	-16.5965	-10.7924	-62.5683	22.0844	-8.29217
2195.62	-14.4294	-19.4387	-38.1518	29.0027	-10.1103
2194.13	55.0984	-32.362	-17.781	3.43078	-68.8821
2192.63	35.8211	-64.2372	-19.5882	-18.9485	-60.4708
2191.14	7.3357	-65.449	-84.4152	-31.4548	-32.6313
2189.64	-3.01222	-40.0102	-103.232	-5.90519	0.6147
2188.15	31.6953	-28.7001	-56.54	-16.1228	-40.1651
2186.65	15.5197	-27.5229	-26.2899	28.4417	-0.66978
2185.16	-22.118	-17.6451	-34.1588	-6.60396	4.27938
2183.66	-9.52097	-17.6743	-57.502	9.63123	21.3822
2182.17	28.2856	-34.4958	-90.6258	44.8319	26.5983
2180.67	59.2431	-38.6467	-120.535	76.0726	20.5793
2179.17	32.2884	-15.8575	-105.803	2.89427	14.6374
2177.68	5.53371	-19.3261	-26.5873	-17.5211	3.36598
2176.18	11.646	-61.3825	5.28504	7.94711	32.3488
2174.68	14.0024	-102.198	22.578	33.3002	-19.8198
2173.18	35.6447	-67.5439	-5.99923	25.0605	-28.8462
2171.69	17.7565	-30.3433	-36.106	9.30004	3.49277
2170.19	25.0903	-25.3661	-41.9662	-16.5978	53.4345
2168.69	12.7941	-5.91467	-43.9945	-28.0594	29.2827
2167.19	31.1922	-28.2137	-33.2982	-6.88983	0.66887
2165.69	46.5963	-66.9104	-59.912	15.112	12.9979
2164.19	57.3374	-74.3423	-28.285	51.7221	22.7144
2162.69	75.577	-37.176	-41.7182	52.8486	22.6983
2161.19	77.9668	-12.7609	-86.4896	55.2105	34.7831
2159.69	66.3383	-43.6391	-106.137	27.2148	14.3709
2158.19	71.1044	-58.8521	-73.306	19.6514	-5.25502
2156.69	61.6088	-104.542	-21.0116	24.9814	4.38996
2155.19	52.3596	-79.7604	-14.7973	37.5223	31.961
2153.68	5.11479	-42.2968	-50.1581	34.9785	40.0777
2152.18	13.162	6.32132	-101.477	3.61261	34.6771
2150.68	-0.90892	21.3808	-85.0264	63.5593	6.67434
2149.18	19.961	-2.06316	-27.1186	34.0916	-36.3464
2147.67	17.4717	-46.3994	-31.824	25.3072	16.0223
2146.17	23.0221	-66.8545	-66.9417	-44.074	34.3492
2144.67	-6.17802	-38.1167	-42.1871	-10.7242	48.3361
2143.16	35.067	-37.0262	-18.6317	-18.4393	-8.03601
2141.66	59.6064	-39.9573	-48.4464	13.9686	3.8427
2140.15	73.3405	-61.8062	-76.4727	23.0127	-1.69333
2138.65	23.6369	-76.5689	-74.2712	12.2833	20.905
2137.14	7.63817	-34.8917	-59.2013	50.5001	14.6994
2135.64	-14.8022	38.4305	-15.2562	52.618	15.5337
2134.13	-11.8922	-20.6665	-29.0471	27.785	44.1003
2132.63	-26.1607	-80.2334	-59.224	-25.7664	12.7253
2131.12	-10.9051	-95.1757	-83.8672	-8.35738	4.94131
2129.61	2.78722	-63.7242	-33.9789	41.0453	-8.24234
2128.11	34.0124	-80.979	-27.5613	63.9919	14.0282
2126.6	17.1618	-54.6054	-36.3979	71.5139	-2.66126
2125.09	16.5459	-47.4415	-52.4264	42.4778	-6.94662
2123.58	19.1055	-22.4031	-32.8765	-16.0439	-24.0469
2122.08	35.5129	-27.2728	-0.53236	-18.4815	17.6755
2120.57	21.1588	-21.1925	-3.92097	7.52732	20.9797
2119.06	11.3311	-40.1264	-5.28694	36.2629	20.4793
2117.55	-2.78568	-9.76861	-19.1488	17.2014	-37.2997
2116.04	-19.5492	7.82343	-42.9167	33.4417	-0.43471
2114.53	-21.539	32.7205	-40.5704	33.4374	17.5906
2113.02	-27.2206	-3.06579	-5.22984	48.0887	29.7854
2111.51	-51.0193	-38.0503	-22.588	30.8437	-0.79528
2110	-47.6242	-75.4707	-34.7493	11.4976	-1.91778
2108.49	-27.278	-77.5737	-67.4839	-3.28965	-0.62031
2106.98	3.39057	-39.8163	-38.0221	30.058	2.20342
2105.46	4.89534	-5.70298	-21.8115	18.1415	16.3483
2103.95	-26.6004	-19.5718	7.87777	24.2977	35.8386
2102.44	-16.3331	-49.7587	-36.1685	22.8881	57.8905
2100.93	13.8034	-30.9554	-39.6126	30.9094	46.2936
2099.42	32.2019	-42.8512	-35.9072	-6.19378	38.797
2097.9	-28.6953	-41.9091	-20.2477	-17.1735	38.642
2096.39	-34.2215	-47.9727	-3.16684	-16.2506	42.5518
2094.88	-37.0725	-19.8357	-20.3902	20.0058	17.0997
2093.36	7.25488	-51.2348	-39.8663	46.9984	4.69762
2091.85	16.5717	-30.9278	-8.53805	47.1752	26.8154
2090.33	5.14326	-23.3892	1.85955	8.93735	27.688
2088.82	0.86957	5.07131	-31.6236	-1.73427	-1.12008
2087.3	24.8714	-2.84632	-60.8417	-18.5997	-61.6739
2085.79	62.5745	0.78461	-39.3751	-11.2367	-68.2244
2084.27	28.7701	-0.90583	-6.88437	-2.85669	-24.3314
2082.75	-0.12544	18.7546	19.1033	29.803	29.3066
2081.24	-7.78974	3.96328	48.2288	24.566	61.243
2079.72	25.9729	-44.4205	1.25213	-5.44452	37.6211
2078.21	30.7728	-59.4792	-35.3244	-0.45536	7.3038
2076.69	-16.9335	-8.42548	-56.1103	44.5293	-38.2737
2075.17	10.5557	29.0393	-4.9931	70.5858	-26.9105
2073.65	48.7673	-7.62633	-8.16026	46.1086	-29.125
2072.13	41.5849	-51.0793	-23.3189	-1.92768	13.7205
2070.61	-16.7018	-45.2464	-47.0431	-3.79936	28.5821
2069.1	7.58106	-39.3154	-31.7885	-15.0845	41.15
2067.58	19.301	-29.8982	-25.6968	25.3031	22.4731
2066.06	-19.0059	-30.7826	-17.3933	8.79421	32.2801
2064.54	-44.2264	-21.141	-25.1277	-5.84335	32.1249
2063.02	-3.89585	-57.3907	-15.2695	-18.4323	16.7818
2061.5	10.3578	-55.7392	-25.6394	34.7062	18.1744
2059.97	-8.31944	-62.6411	-18.2318	39.8367	44.7458
2058.45	-30.4193	-27.7176	11.88	46.7114	37.2198
2056.93	-12.524	-33.7615	31.0161	27.6926	18.1556
2055.41	1.30645	-46.4751	9.73262	18.7416	21.8908
2053.89	27.9421	-54.0346	-33.0803	-11.1679	51.6389
2052.37	44.8742	-11.4401	-8.32152	11.4913	35.6439
2050.84	38.9935	-25.3225	-2.32586	3.62978	13.8124
2049.32	0.61991	-48.3101	11.8431	14.89	24.0374
2047.8	-2.68537	-35.1425	-17.8182	29.0844	31.5358
2046.27	6.43071	-14.6285	-10.0871	28.0806	24.1681
2044.75	-2.27819	-20.7301	-26.3428	12.148	41.2266
2043.22	-0.21357	-25.409	21.1378	-14.5813	70.5021
2041.7	-15.2084	-38.8672	44.1937	-3.61577	74.0174
2040.18	10.768	-46.2346	41.4591	26.4855	79.0232
2038.65	12.7803	-15.1319	-1.16061	46.4796	77.8679
2037.12	38.8142	4.77231	-44.2539	20.3244	58.0682
2035.6	1.62242	-9.82766	-35.2076	9.81504	40.6095
2034.07	20.1206	-24.9324	-32.3666	32.686	49.7424
2032.55	12.8909	-22.7604	-10.1428	-8.7095	52.1983
2031.02	12.0036	-21.2946	-39.0427	-24.728	39.1315
2029.49	2.61823	9.33002	-4.35904	4.514	38.6959
2027.97	9.60977	-2.95829	8.34813	45.5504	17.6254
2026.44	-3.24178	-12.1213	-7.57569	26.7235	-10.1885
2024.91	-20.5432	-41.9504	-44.0821	16.1436	2.93645
2023.38	-10.0256	6.44619	-43.9547	5.45714	24.362
2021.85	13.3992	-2.55622	-6.66934	10.7757	26.6877
2020.33	12.3184	7.45075	10.3313	42.755	17.323
2018.8	14.947	2.97642	16.0143	75.0553	38.8174
2017.27	-5.03904	21.5511	31.6455	36.5782	48.0465
2015.74	-0.23804	1.28809	47.0643	0.48657	50.0725
2014.21	14.7509	17.84	54.4582	-32.9972	55.1778
2012.68	34.0478	35.3655	26.7744	-25.9343	58.5856
2011.15	50.942	8.98519	-0.76329	-38.2391	71.3437
2009.62	36.1171	-0.19542	-11.0839	-7.65989	58.3195
2008.08	32.997	22.3742	26.9169	18.754	34.8654
2006.55	-7.38019	21.0357	35.3188	33.1309	6.7895
2005.02	2.41941	17.5967	13.0856	3.62341	12.9915
2003.49	20.8169	-0.06169	8.88908	7.64165	31.6186
2001.96	51.2016	-21.4039	10.0696	26.5954	64.1959

## Sheet: FigS5
Figure S5a							Figure S5b
Wet N2		Ambient air		Dry N2			Wet N2		Ambient air		Dry N2
Z' (kΩ cm)	Z'' (kΩ cm)	Z' (kΩ cm)	Z'' (kΩ cm)	Z' (kΩ cm)	Z'' (kΩ cm)		Z' (kΩ cm)	Z'' (kΩ cm)	Z' (kΩ cm)	Z'' (kΩ cm)	Z' (kΩ cm)	Z'' (kΩ cm)
1.36892	-2.65135	1.34159	-2.68296	1.5819	-2.7869		1.39057	-1.82817	1.22374	-2.04062	1.30189	-1.9298
1.89873	-2.66801	1.88595	-2.69951	2.09792	-2.75103		1.55408	-1.83709	1.59963	-1.92843	1.6339	-1.8681
2.4887	-2.78983	2.47733	-2.81353	2.71062	-2.75458		1.79861	-1.86088	2.02925	-1.91503	2.04681	-1.89553
3.20304	-2.60039	3.21665	-2.61173	3.39224	-2.54964		2.1779	-1.7876	2.49165	-1.69933	2.45899	-1.6594
3.60842	-2.44281	3.63472	-2.45793	3.74785	-2.35899		2.36359	-1.68075	2.70476	-1.53841	2.69529	-1.51968
3.93614	-2.13239	3.92449	-2.16186	4.0659	-2.07566		2.51563	-1.5757	2.87996	-1.35477	2.84546	-1.31323
4.21451	-1.99283	4.25734	-2.02675	4.34724	-1.90809		2.60608	-1.48146	3.03111	-1.24275	2.984	-1.18088
4.42416	-1.83774	4.43606	-1.86044	4.53884	-1.7284		2.73276	-1.40018	3.17886	-1.11039	3.11579	-1.13581
4.54314	-1.72676	4.53453	-1.73246	4.60273	-1.59894		2.79259	-1.26574	3.16398	-1.06871	3.17399	-1.04759
4.63951	-1.64023	4.64041	-1.67062	4.68153	-1.55033		2.88149	-1.25768	3.21923	-1.03115	3.20432	-1.02815
4.74534	-1.64021	4.75622	-1.64869	4.78579	-1.54327		2.96701	-1.20086	3.28432	-1.05375	3.2614	-1.05555
4.85437	-1.65503	4.85521	-1.66464	4.88103	-1.54221		3.02733	-1.15563	3.34841	-1.0833	3.33052	-1.06913
4.9763	-1.68473	4.99287	-1.69114	4.98583	-1.60011		3.07308	-1.0995	3.45514	-1.1331	3.4112	-1.11562
5.10334	-1.77057	5.10149	-1.78031	5.10672	-1.70309		3.10476	-1.07835	3.51923	-1.1804	3.48386	-1.1973
5.23195	-1.87167	5.25584	-1.8746	5.20873	-1.80189		3.13338	-1.04562	3.61155	-1.2891	3.58478	-1.27766
5.3978	-2.01037	5.4328	-2.00816	5.40513	-1.94903		3.21238	-1.06774	3.75201	-1.39458	3.72236	-1.38557
5.54133	-2.16954	5.54993	-2.18605	5.53093	-2.11857		3.23337	-1.05174	3.83575	-1.51911	3.80356	-1.523
5.71857	-2.37818	5.72932	-2.38438	5.69504	-2.34201		3.26253	-1.07371	3.96247	-1.68564	3.92741	-1.67414
5.92819	-2.63585	5.92321	-2.6318	5.87412	-2.57547		3.30471	-1.08576	4.10175	-1.86421	4.06363	-1.85333
6.11429	-2.8871	6.1436	-2.90386	6.08551	-2.85353		3.35944	-1.10408	4.23934	-2.05546	4.20982	-2.04679
6.34809	-3.19252	6.40309	-3.235	6.31788	-3.18701		3.39369	-1.14497	4.40339	-2.28392	4.38257	-2.28932
6.62453	-3.57945	6.65555	-3.60209	6.45822	-3.47557		3.46701	-1.16055	4.61131	-2.56616	4.59447	-2.56364
6.94205	-4.00277	6.96608	-4.02753	6.88687	-3.97723		3.50223	-1.22153	4.83302	-2.87378	4.82208	-2.87525
7.29981	-4.48803	7.30667	-4.50554	7.24383	-4.47002		3.55861	-1.28485	5.09403	-3.22665	5.0745	-3.22326
7.71864	-5.06934	7.71366	-5.04008	7.64779	-4.99657		3.62023	-1.33598	5.3908	-3.62162	5.37153	-3.61603
8.14562	-5.67732	8.15391	-5.65108	8.10533	-5.73259		3.69381	-1.41847	5.74024	-4.03354	5.76893	-4.02325
8.69016	-6.33898	8.70247	-6.36362	8.63374	-6.32513		3.7687	-1.50521	6.13194	-4.54671	6.0913	-4.53564
9.30931	-7.14147	9.28815	-7.13471	9.23411	-7.12411		3.83263	-1.58744	6.59245	-5.11175	6.52715	-5.08055
10.0125	-7.9767	10.0194	-8.03899	10.0006	-7.94875		3.91294	-1.68333	7.06879	-5.71011	7.01867	-5.61909
10.8068	-8.89527	10.8327	-8.93084	10.7386	-8.86244		3.99491	-1.79233	7.68003	-6.32782	7.60892	-6.28973
11.6879	-9.86293	11.7321	-9.92983	11.6005	-9.83987		4.09821	-1.90976	8.28541	-7.01223	8.22023	-6.96914
12.6835	-10.9397	12.7102	-10.9927	12.6085	-10.9223		4.17892	-2.02383	9.00017	-7.73353	8.90398	-7.69473
13.7202	-12.0771	13.7683	-12.174	13.6719	-12.1181		4.28265	-2.14884	9.72233	-8.53582	9.60296	-8.5021
14.8506	-13.3308	14.8886	-13.4457	14.7456	-13.3735		4.37514	-2.30646	10.4752	-9.42476	10.3253	-9.30604
15.9229	-14.6482	16.0005	-14.7378	15.7912	-14.6962		4.50111	-2.4493	11.2275	-10.3057	11.1143	-10.3164
17.137	-16.1818	17.1577	-16.3239	16.9326	-16.3307		4.6232	-2.62878	12.0278	-11.4466	11.9348	-11.4466
18.3976	-17.9875	18.3295	-18.1405	18.1749	-18.1913		4.75319	-2.81245	12.9033	-12.7534	12.8054	-12.7709
19.7147	-20.019	19.714	-20.2322	19.4267	-20.3012		4.9029	-3.00843	13.7933	-14.2723	13.6924	-14.3116
21.211	-22.4641	20.9657	-22.7825	20.768	-22.8434		5.07475	-3.21986	14.7211	-16.1038	14.5705	-16.1846
22.4224	-25.445	22.436	-25.7539	22.0634	-25.9894		5.2494	-3.44455	15.7671	-18.3326	15.6437	-18.3554
24.0107	-29.0301	24.0327	-29.3599	23.6643	-29.5578		5.44879	-3.68538	17.1243	-21.1263	16.7245	-20.9673
25.6902	-33.1212	25.6114	-33.758	25.1425	-34.2462		5.67048	-3.96644	18.1474	-24.0379	18.0434	-23.7889
27.9021	-38.0605	27.7358	-38.6857	26.9864	-39.5049		5.88715	-4.21057	19.7158	-27.3021	19.626	-27.6484
31.3148	-43.2672	30.7332	-45.7395	29.0714	-46.0544		6.13777	-4.50916	22.5282	-31.6621	22.1451	-31.8966
33.4956	-51.0541	32.8147	-51.9638	32.3536	-53.0301		6.40741	-4.82456	25.3635	-37.0497	25.0059	-36.699
36.8469	-57.7305	35.9981	-61.3376	34.4094	-62.9105		6.67951	-5.15715	27.1716	-42.079	26.9203	-42.981
41.8529	-68.6664	40.9996	-70.9975	40.054	-73.0357		6.97574	-5.48316	30.4513	-48.4079	29.9291	-50.1328
46.5918	-80.0562	46.8471	-82.0679	44.3275	-83.3413		7.31011	-5.82473	36.1092	-57.3119	34.8582	-57.2762
54.2507	-91.989	53.3155	-94.0988	51.4006	-98.2663		7.65247	-6.19125	40.3371	-64.3657	39.1575	-65.7045
63.567	-103.809	63.1572	-108.293	62.1522	-108.955		8.0129	-6.56635	46.2705	-73.7905	46.0219	-75.0601
92.3343	-116.599	46.9166	-132.056	61.9303	-98.7329		8.42285	-6.97109	60.6602	-94.092	41.5791	-83.8268
82.321	-138.308	86.4819	-145.23	79.0004	-153.726		8.81951	-7.38922	61.8291	-99.2316	61.263	-97.2201
89.3975	-141.003	90.4167	-148.974	112.992	-152.262		9.20273	-7.78599	84.0809	-112.489	69.7671	-126.715
126.966	-156.825	123.806	-192.677	100.057	-212.161		9.68364	-8.29383	87.1884	-104.042	92.7172	-120.213
153.145	-153.127	109.882	-190.364	107.38	-181.204		10.0837	-8.72626	99.1434	-98.3335	72.6867	-150.425
153.466	-201.907	150.609	-207.037	141.545	-229.668		10.6403	-9.43478	115.343	-139.373	113.366	-141.544
31.2306	-26.2966	43.6305	-36.5309	31.2306	-26.2966		10.9827	-9.81139
32.4903	-27.8498	45.4338	-38.6034	32.4903	-27.8498		11.4353	-10.4389
33.7772	-29.4166	47.2099	-40.8892	33.7772	-29.4166		11.883	-11.0708
35.1814	-31.2735	49.0454	-43.3714	35.1814	-31.2735		12.3382	-11.7767
36.6545	-33.1778	50.6996	-46.1923	36.6545	-33.1778		12.8177	-12.5748
37.8172	-35.4128	52.7145	-49.257	37.8172	-35.4128		13.2983	-13.4352
39.3094	-37.8262	54.6109	-52.723	39.3094	-37.8262		13.8335	-14.4445
40.5545	-40.4416	56.5243	-56.3515	40.5545	-40.4416		14.3223	-15.5432
42.1348	-43.2907	58.5256	-60.8131	42.1348	-43.2907		14.9029	-16.8115
43.5142	-46.8024	60.7251	-65.5643	43.5142	-46.8024		15.484	-18.2466
45.0979	-50.6313	62.845	-71.0909	45.0979	-50.6313		15.9312	-19.759
46.6613	-54.7718	65.5778	-76.9087	46.6613	-54.7718		16.7661	-21.2719
48.6492	-59.8604	68.2683	-83.4394	48.6492	-59.8604		17.4899	-23.4543
50.4812	-65.1195	71.6869	-91.0758	50.4812	-65.1195		18.3511	-25.2949
52.8291	-70.4915	74.689	-99.5316	52.8291	-70.4915		19.3638	-27.3461
54.9772	-77.5522	78.7831	-107.317	54.9772	-77.5522		20.1355	-30.3984
57.5972	-84.4796	82.6792	-118.103	57.5972	-84.4796		21.5711	-33.1445
63.2796	-92.7583	88.4225	-129.745	63.2796	-92.7583		21.6103	-35.8345
64.2142	-101.047	93.426	-139.104	64.2142	-101.047		24.3031	-39.1876
67.2609	-109.984	100.954	-149.977	67.2609	-109.984		25.6868	-42.7102
72.5708	-120.443	107.466	-167.124	72.5708	-120.443		28.1483	-47.3461
77.7362	-132.939	114.621	-181.393	77.7362	-132.939		30.0213	-51.7579
90.048	-159.319	134.525	-215.613	90.048	-159.319		40.2275	-58.9761
93.7697	-172.921	141.88	-234.424	93.7697	-172.921		35.4551	-61.6088
108.192	-203.489	155.89	-257.909	108.192	-203.489		39.2481	-62.8054
132.612	-243.246	174.349	-306.605	132.612	-243.246		41.8725	-72.5268
162.796	-265.641	206.757	-324.943	162.796	-265.641		43.869	-71.1526
175.642	-333.019	256.148	-392.519	175.642	-333.019		55.227	-91.1279
282.98	-347.321	268.982	-419.356	282.98	-347.321		46.9148	-101.946
		419.136	-419.627				91.625	-125.689
							134.502	-161.559

## Sheet: FigS6
Figure S6
Deuterated		Protonated
Wavenumber (cm^-1)	Raman intensity (arb. units)	Wavenumber (cm^-1)	Raman intensity (arb. units)
4002.47	7.11972	4002.49	76.202
4001.33	23.2236	4001.34	55.4787
4000.18	36.9839	4000.2	41.1687
3999.04	48.4005	3999.05	33.2721
3997.89	57.4735	3997.91	31.7889
3996.74	55.5218	3996.76	39.6543
3995.59	59.74	3995.61	54.0581
3994.45	77.6834	3994.46	72.5122
3993.3	85.2539	3993.32	87.0362
3992.15	78.9543	3992.17	93.7886
3991	67.8571	3991.02	94.4028
3989.86	54.2869	3989.87	89.0219
3988.71	43.9576	3988.72	82.933
3987.56	42.3919	3987.58	74.1599
3986.41	65.1345	3986.43	71.6517
3985.26	94.1766	3985.28	74.0261
3984.11	112.777	3984.13	76.8039
3982.96	108.787	3982.98	77.3936
3981.81	94.7561	3981.83	79.1488
3980.66	77.5945	3980.68	82.1435
3979.51	62.2808	3979.53	86.2103
3978.36	63.1885	3978.38	91.7364
3977.21	87.6247	3977.23	102.325
3976.06	116.372	3976.08	116.361
3974.91	141.442	3974.93	131.152
3973.76	159.552	3973.78	139.66
3972.61	160.321	3972.62	146.015
3971.46	140.824	3971.47	142.913
3970.31	122.963	3970.32	127.065
3969.15	128.49	3969.17	106.822
3968	136.433	3968.02	90.0158
3966.85	140.89	3966.87	82.6503
3965.7	140.221	3965.71	87.625
3964.54	144.176	3964.56	105.385
3963.39	132.725	3963.41	132.091
3962.24	118.583	3962.25	151.307
3961.08	117.673	3961.1	156.393
3959.93	131.539	3959.95	152.408
3958.78	142.558	3958.79	138.214
3957.62	147.278	3957.64	121.087
3956.47	140.631	3956.49	109.229
3955.31	135.199	3955.33	110.322
3954.16	132.008	3954.18	119.266
3953	128.595	3953.02	126.749
3951.85	109.379	3951.87	130.712
3950.69	86.3189	3950.71	130.466
3949.54	72.8782	3949.56	124.015
3948.38	64.5941	3948.4	116.804
3947.23	53.332	3947.24	111.513
3946.07	49.0315	3946.09	111.282
3944.91	52.4726	3944.93	115.519
3943.76	58.8286	3943.77	117.162
3942.6	63.1762	3942.62	118.14
3941.44	63.2184	3941.46	118.542
3940.29	62.6428	3940.3	121.831
3939.13	60.6106	3939.15	126.726
3937.97	65.3393	3937.99	128.784
3936.81	78.0853	3936.83	126.126
3935.66	107.082	3935.67	122.483
3934.5	129.969	3934.51	113.411
3933.34	137.254	3933.36	102.894
3932.18	128.99	3932.2	92.8743
3931.02	109.965	3931.04	88.8631
3929.86	84.1401	3929.88	90.5692
3928.7	74.9931	3928.72	96.0731
3927.54	89.8003	3927.56	103.305
3926.38	121.802	3926.4	111.6
3925.22	141.502	3925.24	117.099
3924.06	152.7	3924.08	119.574
3922.9	163.231	3922.92	117.413
3921.74	167.536	3921.76	114.104
3920.58	152.853	3920.6	114.537
3919.42	130.736	3919.44	118.756
3918.26	117.469	3918.28	127.638
3917.1	101.861	3917.11	132.521
3915.94	87.8404	3915.95	135.136
3914.77	82.9521	3914.79	138.504
3913.61	93.1866	3913.63	136.653
3912.45	107.48	3912.47	137.48
3911.29	113.652	3911.3	143.554
3910.12	119.967	3910.14	151.688
3908.96	128.88	3908.98	162.222
3907.8	129.514	3907.81	164.275
3906.63	118.388	3906.65	160.296
3905.47	101.728	3905.49	155.074
3904.31	89.5515	3904.32	144.96
3903.14	85.887	3903.16	141.79
3901.98	87.2278	3902	143.322
3900.81	81.9236	3900.83	148.807
3899.65	77.4414	3899.67	156.558
3898.48	82.9543	3898.5	162.276
3897.32	91.8447	3897.34	162.325
3896.15	94.4947	3896.17	159.846
3894.99	99.1023	3895	155.393
3893.82	110.095	3893.84	150.727
3892.66	121.212	3892.67	144.483
3891.49	120.476	3891.51	139.975
3890.32	121.714	3890.34	133.819
3889.16	114.192	3889.17	131.513
3887.99	101.222	3888.01	127.655
3886.82	81.9947	3886.84	124.989
3885.66	75.64	3885.67	124.066
3884.49	61.1108	3884.5	124.09
3883.32	49.8255	3883.34	124.605
3882.15	42.4788	3882.17	128.308
3880.98	48.2913	3881	128.672
3879.82	47.7326	3879.83	132.516
3878.65	50.1934	3878.66	134.857
3877.48	49.8439	3877.5	132.957
3876.31	59.4091	3876.33	124.044
3875.14	57.3893	3875.16	116.566
3873.97	56.427	3873.99	111.263
3872.8	52.1522	3872.82	113.749
3871.63	60.1435	3871.65	117.809
3870.46	71.0713	3870.48	129.015
3869.29	85.9608	3869.31	141.771
3868.12	93.7069	3868.14	146.773
3866.95	102.518	3866.97	142.698
3865.78	109.314	3865.8	137.477
3864.61	107.478	3864.62	131.011
3863.44	94.0397	3863.45	125.451
3862.26	74.01	3862.28	116.773
3861.09	53.5401	3861.11	111.262
3859.92	32.0672	3859.94	104.303
3858.75	21.7804	3858.77	100.403
3857.58	25.0304	3857.59	100.243
3856.4	40.1051	3856.42	101.721
3855.23	56.6305	3855.25	103.181
3854.06	81.0544	3854.07	102.918
3852.88	111.755	3852.9	96.2648
3851.71	125.604	3851.73	85.0912
3850.54	106.413	3850.55	74.4313
3849.36	69.3415	3849.38	71.1675
3848.19	45.0534	3848.21	73.4485
3847.01	37.8042	3847.03	77.2513
3845.84	33.883	3845.86	81.7053
3844.67	29.3858	3844.68	86.9006
3843.49	30.4322	3843.51	86.9242
3842.31	28.9332	3842.33	84.0837
3841.14	20.4292	3841.16	86.6407
3839.96	12.1207	3839.98	90.4277
3838.79	17.4621	3838.8	98.6683
3837.61	37.4434	3837.63	106.597
3836.43	53.7763	3836.45	112.733
3835.26	65.6823	3835.27	116.139
3834.08	74.3561	3834.1	113.81
3832.9	90.4887	3832.92	107.46
3831.73	94.2331	3831.74	100.537
3830.55	84.2311	3830.57	92.4627
3829.37	60.3114	3829.39	86.9907
3828.19	41.3006	3828.21	82.8843
3827.02	24.1816	3827.03	82.9734
3825.84	17.4458	3825.85	84.939
3824.66	25.4195	3824.68	87.6763
3823.48	51.4243	3823.5	91.9214
3822.3	69.701	3822.32	99.7196
3821.12	76.5764	3821.14	111.619
3819.94	71.8854	3819.96	122.536
3818.76	51.5241	3818.78	133.397
3817.58	38.021	3817.6	143.487
3816.4	48.3992	3816.42	146.518
3815.22	72.962	3815.24	143.661
3814.04	83.3041	3814.06	141.707
3812.86	87.47	3812.88	142.82
3811.68	87.6858	3811.7	144.54
3810.5	73.3353	3810.52	140.736
3809.32	45.7876	3809.33	135.737
3808.14	49.4095	3808.15	127.759
3806.95	81.6537	3806.97	112.827
3805.77	102.164	3805.79	98.5988
3804.59	92.0986	3804.61	93.8384
3803.41	83.3507	3803.42	94.9777
3802.22	84.3819	3802.24	96.4428
3801.04	74.8694	3801.06	98.4825
3799.86	69.1142	3799.88	103.619
3798.67	76.9273	3798.69	110.907
3797.49	86.9713	3797.51	115.841
3796.31	85.4915	3796.32	120.655
3795.12	84.0728	3795.14	129.172
3793.94	91.1749	3793.96	136.457
3792.75	100.031	3792.77	136.358
3791.57	101.979	3791.59	134.094
3790.39	111.81	3790.4	132.978
3789.2	122.343	3789.22	132.746
3788.01	131.164	3788.03	128.875
3786.83	134.302	3786.85	122.079
3785.64	140.763	3785.66	119.725
3784.46	138.067	3784.47	118.732
3783.27	133.771	3783.29	111.961
3782.08	128.643	3782.1	107.996
3780.9	129.724	3780.92	107.432
3779.71	134.522	3779.73	105.601
3778.52	149.63	3778.54	100.585
3777.34	166.569	3777.35	101.778
3776.15	177.225	3776.17	110.575
3774.96	168.923	3774.98	117.468
3773.77	151.998	3773.79	122.521
3772.58	141.273	3772.6	128.304
3771.4	133.438	3771.41	124.69
3770.21	127.207	3770.22	115.213
3769.02	134.253	3769.04	102.68
3767.83	151.886	3767.85	101.592
3766.64	164.115	3766.66	107.285
3765.45	163.039	3765.47	113.55
3764.26	150.283	3764.28	124.397
3763.07	146.209	3763.09	131.304
3761.88	148.652	3761.9	124.986
3760.69	161.274	3760.71	114.598
3759.5	173.431	3759.52	99.9088
3758.31	184.658	3758.33	92.3863
3757.12	196.489	3757.14	88.3238
3755.93	208.899	3755.94	88.8999
3754.74	222.859	3754.75	96.3045
3753.54	235.364	3753.56	102.851
3752.35	251.855	3752.37	103.544
3751.16	261.47	3751.18	104.039
3749.97	256.481	3749.98	104.635
3748.77	230.129	3748.79	107.245
3747.58	206.011	3747.6	109.672
3746.39	187.844	3746.41	114.931
3745.2	188.756	3745.21	121
3744	182.347	3744.02	120.685
3742.81	191.398	3742.83	112.751
3741.61	210.609	3741.63	107.651
3740.42	239.108	3740.44	104.338
3739.23	241.995	3739.24	103.791
3738.03	241.446	3738.05	108.628
3736.84	229.76	3736.85	116.742
3735.64	223.298	3735.66	120.004
3734.45	209.116	3734.46	118.278
3733.25	218.611	3733.27	112.23
3732.05	228.21	3732.07	105.834
3730.86	240.406	3730.88	94.6189
3729.66	224.15	3729.68	86.1886
3728.47	199.256	3728.48	79.2317
3727.27	170.241	3727.29	76.2872
3726.07	162.074	3726.09	71.957
3724.88	154.213	3724.89	80.4727
3723.68	159.59	3723.7	94.829
3722.48	170.815	3722.5	107.261
3721.28	194.751	3721.3	112.546
3720.08	191.061	3720.1	115.599
3718.89	176.599	3718.9	114.005
3717.69	162.733	3717.71	109.608
3716.49	153.738	3716.51	103.302
3715.29	121.67	3715.31	105.797
3714.09	101.269	3714.11	108.243
3712.89	94.2714	3712.91	109.858
3711.69	99.1491	3711.71	107.068
3710.49	85.5916	3710.51	105.518
3709.29	76.881	3709.31	105.906
3708.09	65.9231	3708.11	100.034
3706.89	63.6117	3706.91	96.5202
3705.69	54.0143	3705.71	91.993
3704.49	60.5891	3704.51	88.7408
3703.29	65.1036	3703.31	89.8441
3702.09	72.7661	3702.11	93.8375
3700.89	76.2105	3700.9	102.214
3699.68	86.9596	3699.7	111.92
3698.48	83.0181	3698.5	117.098
3697.28	76.1505	3697.3	122.964
3696.08	69.7929	3696.1	118.777
3694.88	61.7172	3694.89	113.192
3693.67	40.3385	3693.69	105.584
3692.47	30.5796	3692.49	100.978
3691.27	45.6778	3691.28	102.054
3690.06	63.7269	3690.08	106.676
3688.86	67.0733	3688.88	114.213
3687.65	69.7261	3687.67	120.937
3686.45	84.6331	3686.47	118.698
3685.25	75.954	3685.26	116.972
3684.04	64.4242	3684.06	114.897
3682.84	68.931	3682.85	116.574
3681.63	88.1097	3681.65	124.855
3680.43	74.1164	3680.44	132.129
3679.22	48.313	3679.24	134.962
3678.01	36.8712	3678.03	136.007
3676.81	41.5868	3676.83	133.355
3675.6	40.9008	3675.62	131.161
3674.4	51.7221	3674.41	132.008
3673.19	73.1254	3673.21	132.151
3671.98	90.7433	3672	130.975
3670.78	90.4005	3670.79	122.328
3669.57	83.5561	3669.58	108.439
3668.36	80.1517	3668.38	102.009
3667.15	59.1753	3667.17	102.287
3665.94	32.6361	3665.96	109.647
3664.74	8.96451	3664.75	123.919
3663.53	13.9738	3663.54	135.778
3662.32	25.6458	3662.34	147.019
3661.11	49.3261	3661.13	152.01
3659.9	67.105	3659.92	149.472
3658.69	76.7108	3658.71	148.481
3657.48	61.942	3657.5	149.608
3656.27	48.5231	3656.29	153.796
3655.06	41.248	3655.08	156.127
3653.85	58.1414	3653.87	159.705
3652.64	82.0505	3652.66	168.549
3651.43	104.498	3651.45	175.22
3650.22	111.448	3650.24	173.514
3649.01	100.909	3649.02	173.506
3647.8	79.3211	3647.81	173.701
3646.58	56.3757	3646.6	172.951
3645.37	30.9187	3645.39	165.795
3644.16	22.5552	3644.18	166.375
3642.95	39.9949	3642.96	169.433
3641.74	66.6542	3641.75	171.697
3640.52	78.1006	3640.54	171.085
3639.31	82.9852	3639.33	179.33
3638.1	85.4682	3638.11	189.404
3636.88	70.9056	3636.9	198.946
3635.67	39.9624	3635.69	202.288
3634.46	20.1776	3634.47	205.898
3633.24	32.0159	3633.26	200.034
3632.03	51.0859	3632.04	188.431
3630.81	72.5895	3630.83	175.976
3629.6	97.7728	3629.61	170.9
3628.38	125.055	3628.4	171.496
3627.17	125.47	3627.18	178.224
3625.95	108.412	3625.97	189.552
3624.74	94.9917	3624.75	200.611
3623.52	96.8891	3623.54	211.081
3622.3	107.09	3622.32	221.968
3621.09	114.555	3621.1	231.826
3619.87	112.749	3619.89	241.368
3618.65	105.992	3618.67	249.291
3617.44	91.2047	3617.45	255.336
3616.22	82.5777	3616.24	260.524
3615	93.4845	3615.02	258.815
3613.78	112.688	3613.8	258.305
3612.57	126.028	3612.58	259.322
3611.35	122.273	3611.36	259.412
3610.13	118.811	3610.15	260.192
3608.91	117.165	3608.93	258.812
3607.69	120.464	3607.71	257.347
3606.47	133.12	3606.49	258.946
3605.25	144.128	3605.27	260.952
3604.03	142.26	3604.05	267.77
3602.81	125.819	3602.83	280.277
3601.59	113.305	3601.61	296.41
3600.37	102.064	3600.39	310.473
3599.15	89.8111	3599.17	318.352
3597.93	77.5667	3597.95	324.014
3596.71	72.3297	3596.73	329.594
3595.49	59.6009	3595.51	331.864
3594.27	57.4944	3594.28	333.657
3593.04	64.2675	3593.06	339.753
3591.82	79.3684	3591.84	354.39
3590.6	85.8449	3590.62	368.761
3589.38	94.1315	3589.4	386.019
3588.16	106.41	3588.17	406.467
3586.93	119.805	3586.95	421.981
3585.71	120.454	3585.73	423.308
3584.49	116.178	3584.5	415.2
3583.26	107.825	3583.28	405.386
3582.04	97.3703	3582.06	400.379
3580.82	83.6879	3580.83	398.312
3579.59	75.8105	3579.61	406.145
3578.37	75.7098	3578.38	423.664
3577.14	75.6647	3577.16	442.43
3575.92	83.0544	3575.93	452.328
3574.69	99.2061	3574.71	463.699
3573.47	123.515	3573.48	480.515
3572.24	134.441	3572.26	500.408
3571.02	145.529	3571.03	516.551
3569.79	150.208	3569.81	530.376
3568.56	142.344	3568.58	542.341
3567.34	111.454	3567.35	548.086
3566.11	91.3671	3566.13	543.769
3564.88	81.4453	3564.9	540.558
3563.66	81.9685	3563.67	543.22
3562.43	87.0523	3562.45	551.014
3561.2	113.678	3561.22	557.543
3559.97	144.054	3559.99	572.48
3558.74	152.023	3558.76	593.364
3557.52	133.442	3557.53	613.95
3556.29	111.299	3556.3	627.153
3555.06	95.9015	3555.08	629.081
3553.83	91.5366	3553.85	624.634
3552.6	102.574	3552.62	614.815
3551.37	112.324	3551.39	604.537
3550.14	115.11	3550.16	605.154
3548.91	107.468	3548.93	614.954
3547.68	97.6345	3547.7	627.846
3546.45	80.4649	3546.47	640.502
3545.22	78.007	3545.24	646.643
3543.99	91.5475	3544.01	647.385
3542.76	120.598	3542.78	646.085
3541.53	138.892	3541.54	645.331
3540.29	140.085	3540.31	645.113
3539.06	135.614	3539.08	646.996
3537.83	135.156	3537.85	646.984
3536.6	129.084	3536.62	646.045
3535.37	131.298	3535.38	646.708
3534.13	152.648	3534.15	651.923
3532.9	178.385	3532.92	666.99
3531.67	187.312	3531.68	688.949
3530.43	185.365	3530.45	716.615
3529.2	185.133	3529.22	745.451
3527.97	189.782	3527.98	766.621
3526.73	187.67	3526.75	778.433
3525.5	184.509	3525.52	784.897
3524.26	159.296	3524.28	791.787
3523.03	127.606	3523.05	796.676
3521.79	99.3473	3521.81	801.24
3520.56	95.5643	3520.58	810.339
3519.32	102.14	3519.34	813.942
3518.09	124.089	3518.1	812.311
3516.85	149.009	3516.87	810.127
3515.61	164.775	3515.63	812.651
3514.38	154.691	3514.4	825.19
3513.14	142.635	3513.16	838.437
3511.9	136.244	3511.92	852.652
3510.67	142.648	3510.68	872.099
3509.43	150.226	3509.45	883.578
3508.19	151.376	3508.21	889.657
3506.95	139.503	3506.97	888.751
3505.72	124.569	3505.73	893.425
3504.48	120.615	3504.5	902.736
3503.24	115.106	3503.26	916.436
3502	121.708	3502.02	933.876
3500.76	139.99	3500.78	961.045
3499.52	151.511	3499.54	990.393
3498.28	132.332	3498.3	1013.69
3497.04	112.543	3497.06	1024.73
3495.8	102.512	3495.82	1032.98
3494.56	94.7474	3494.58	1032.09
3493.32	84.2832	3493.34	1028.68
3492.08	83.0356	3492.1	1022.59
3490.84	90.4926	3490.86	1027.47
3489.6	98.3336	3489.62	1037.81
3488.36	98.7735	3488.38	1049.98
3487.12	111.181	3487.13	1067.47
3485.88	119.098	3485.89	1084.26
3484.63	115.703	3484.65	1100.26
3483.39	103.191	3483.41	1119.13
3482.15	98.294	3482.17	1137.12
3480.91	97.3859	3480.92	1161.78
3479.66	93.4165	3479.68	1180.82
3478.42	94.5392	3478.44	1200.35
3477.18	106.067	3477.19	1217.81
3475.93	117.082	3475.95	1226.27
3474.69	128.501	3474.71	1229.15
3473.44	134.298	3473.46	1229
3472.2	132.912	3472.22	1223.59
3470.95	111.59	3470.97	1214.88
3469.71	78.0649	3469.73	1206.63
3468.46	51.7667	3468.48	1211.62
3467.22	33.3317	3467.24	1222.12
3465.97	35.7582	3465.99	1242.69
3464.73	51.962	3464.75	1259.98
3463.48	80.478	3463.5	1280.97
3462.24	110.746	3462.25	1298.27
3460.99	136.952	3461.01	1302.39
3459.74	143.597	3459.76	1310.54
3458.5	129.274	3458.51	1328.12
3457.25	102.958	3457.27	1347.97
3456	75.1939	3456.02	1373.45
3454.75	42.9378	3454.77	1390.53
3453.5	34.5334	3453.52	1416.39
3452.26	52.7375	3452.27	1438.08
3451.01	82.6193	3451.03	1446.55
3449.76	92.7024	3449.78	1455.37
3448.51	95.0585	3448.53	1456.52
3447.26	92.4531	3447.28	1456.41
3446.01	80.3475	3446.03	1457.88
3444.76	57.7731	3444.78	1457.57
3443.51	45.8881	3443.53	1468.95
3442.26	42.7938	3442.28	1483.6
3441.01	42.3247	3441.03	1502.67
3439.76	35.2215	3439.78	1515.96
3438.51	34.2821	3438.53	1514.98
3437.26	32.0502	3437.28	1516.21
3436.01	28.3509	3436.03	1518.43
3434.76	26.1912	3434.78	1518.74
3433.51	37.4015	3433.52	1528.13
3432.25	48.903	3432.27	1546.88
3431	58.3555	3431.02	1575.01
3429.75	62.3151	3429.77	1594.94
3428.5	63.8789	3428.51	1611.48
3427.24	53.4521	3427.26	1627.91
3425.99	46.7555	3426.01	1639.3
3424.74	53.1234	3424.75	1643.28
3423.48	60.4373	3423.5	1647.96
3422.23	56.338	3422.25	1650.82
3420.98	51.6769	3420.99	1652.52
3419.72	45.2503	3419.74	1658.97
3418.47	38.7361	3418.48	1673.73
3417.21	40.2869	3417.23	1693.19
3415.96	62.4304	3415.97	1705.38
3414.7	67.9686	3414.72	1711.79
3413.45	50.9063	3413.46	1722.2
3412.19	38.7203	3412.21	1726.14
3410.93	49.8539	3410.95	1734.75
3409.68	60.7446	3409.7	1757.91
3408.42	64.1064	3408.44	1788.58
3407.17	67.3111	3407.18	1819.14
3405.91	72.8051	3405.93	1826.13
3404.65	63.0536	3404.67	1828.27
3403.39	52.6357	3403.41	1831.74
3402.14	54.8275	3402.15	1824.47
3400.88	74.912	3400.9	1826.38
3399.62	94.0082	3399.64	1842.56
3398.36	100.383	3398.38	1874.91
3397.1	93.376	3397.12	1911.39
3395.84	79.5901	3395.86	1939.88
3394.58	67.4281	3394.6	1973.71
3393.33	54.576	3393.34	1998.85
3392.07	47.9778	3392.08	2005.11
3390.81	64.6006	3390.82	2002.85
3389.55	80.0088	3389.56	1999.9
3388.29	86.2541	3388.3	2000.15
3387.03	81.2987	3387.04	2001.24
3385.76	77.3378	3385.78	2006.68
3384.5	53.5728	3384.52	2018.38
3383.24	33.0918	3383.26	2036.03
3381.98	38.267	3382	2049.33
3380.72	68.4793	3380.74	2069
3379.46	79.2745	3379.48	2096.18
3378.2	67.6111	3378.21	2115.11
3376.93	46.3965	3376.95	2135.44
3375.67	37.5317	3375.69	2148.7
3374.41	25.4786	3374.42	2160.86
3373.14	27.1667	3373.16	2183.04
3371.88	47.9473	3371.9	2203.37
3370.62	79.1797	3370.63	2232.05
3369.35	87.4925	3369.37	2253.11
3368.09	66.897	3368.11	2251.44
3366.82	43.2538	3366.84	2243.9
3365.56	41.0582	3365.58	2217.65
3364.29	49.1376	3364.31	2196.1
3363.03	55.5062	3363.05	2189.21
3361.76	62.8944	3361.78	2193.61
3360.5	73.4001	3360.52	2218.93
3359.23	71.3023	3359.25	2247.42
3357.97	50.491	3357.99	2270.32
3356.7	29.1272	3356.72	2293.75
3355.43	24.084	3355.45	2307.61
3354.17	32.5996	3354.19	2320.88
3352.9	38.6375	3352.92	2331.47
3351.63	41.3266	3351.65	2341.05
3350.37	55.3544	3350.38	2361.81
3349.1	75.3214	3349.12	2381.4
3347.83	77.983	3347.85	2395.35
3346.56	70.5658	3346.58	2410.34
3345.29	70.3052	3345.31	2419.09
3344.03	76.5186	3344.04	2417.33
3342.76	68.0142	3342.77	2403.09
3341.49	59.214	3341.51	2381.27
3340.22	63.4062	3340.24	2355.88
3338.95	73.0971	3338.97	2331.35
3337.68	70.7893	3337.7	2314.42
3336.41	64.6169	3336.43	2309.67
3335.14	68.6181	3335.16	2317.46
3333.87	76.1108	3333.89	2329.27
3332.6	75.0843	3332.61	2335.45
3331.33	71.2159	3331.34	2337.97
3330.05	80.963	3330.07	2329.85
3328.78	99.9541	3328.8	2322.17
3327.51	112.678	3327.53	2310.48
3326.24	117.394	3326.26	2296.93
3324.97	130.539	3324.98	2290.9
3323.69	137.78	3323.71	2283.94
3322.42	123.45	3322.44	2272.58
3321.15	98.9426	3321.17	2269.21
3319.88	92.3744	3319.89	2269.49
3318.6	85.7388	3318.62	2274.63
3317.33	72.1725	3317.35	2264.33
3316.05	64.1	3316.07	2246.08
3314.78	75.5547	3314.8	2222.43
3313.5	81.5108	3313.52	2197.77
3312.23	84.1956	3312.25	2174.18
3310.96	91.9449	3310.97	2167.48
3309.68	105.063	3309.7	2172.27
3308.4	102.664	3308.42	2185.58
3307.13	99.0427	3307.15	2185.05
3305.85	94.0916	3305.87	2173.84
3304.58	99.1477	3304.59	2148.14
3303.3	106.245	3303.32	2114.58
3302.02	116.832	3302.04	2074.01
3300.75	113.088	3300.77	2044.39
3299.47	93.5884	3299.49	2019.41
3298.19	61.9252	3298.21	2005.08
3296.92	36.8718	3296.93	1991.12
3295.64	27.7052	3295.66	1979.04
3294.36	34.1089	3294.38	1961.87
3293.08	49.8503	3293.1	1940.67
3291.8	60.2229	3291.82	1916.09
3290.52	70.297	3290.54	1902.17
3289.24	76.2925	3289.26	1886.69
3287.96	74.8477	3287.98	1871.74
3286.69	68.3839	3286.7	1856.67
3285.41	75.8641	3285.42	1841.24
3284.12	78.9264	3284.14	1823.27
3282.84	79.8572	3282.86	1805.84
3281.56	72.111	3281.58	1789.79
3280.28	83.9386	3280.3	1783.7
3279	103.041	3279.02	1777.24
3277.72	120.516	3277.74	1769.21
3276.44	119.249	3276.46	1765.99
3275.16	126.542	3275.18	1762.88
3273.88	128.932	3273.89	1761.21
3272.59	110.612	3272.61	1759.79
3271.31	79.1817	3271.33	1750.17
3270.03	72.7945	3270.05	1727.94
3268.75	84.1807	3268.76	1692.31
3267.46	103.849	3267.48	1654.68
3266.18	116.919	3266.2	1625.18
3264.9	136.844	3264.91	1601.09
3263.61	146.652	3263.63	1590.5
3262.33	133.61	3262.35	1593.4
3261.04	114.174	3261.06	1590.57
3259.76	103.278	3259.78	1578.09
3258.47	101.532	3258.49	1559.63
3257.19	109.174	3257.21	1544.01
3255.9	116.361	3255.92	1529.81
3254.62	118.258	3254.63	1514.74
3253.33	118.892	3253.35	1501.47
3252.04	123.744	3252.06	1487.88
3250.76	117.093	3250.78	1465.25
3249.47	99.3634	3249.49	1442.52
3248.18	83.8428	3248.2	1419.75
3246.9	69.6896	3246.92	1400.5
3245.61	62.5718	3245.63	1381.34
3244.32	64.5985	3244.34	1366.92
3243.03	89.5705	3243.05	1354.34
3241.75	126.693	3241.76	1339.98
3240.46	151.492	3240.48	1326
3239.17	152.433	3239.19	1315.64
3237.88	139.812	3237.9	1298.76
3236.59	118.987	3236.61	1282.71
3235.3	96.4906	3235.32	1261.08
3234.01	79.4185	3234.03	1240.93
3232.72	83.2809	3232.74	1221.48
3231.43	97.751	3231.45	1201.35
3230.14	112.525	3230.16	1184.38
3228.85	117.567	3228.87	1174.81
3227.56	118.033	3227.58	1164.91
3226.27	108.697	3226.29	1163.79
3224.98	96.3321	3225	1158.65
3223.69	76.0243	3223.71	1149.46
3222.39	61.4652	3222.41	1140.1
3221.1	44.1995	3221.12	1126.77
3219.81	43.679	3219.83	1112.4
3218.52	47.8033	3218.54	1106.57
3217.22	57.889	3217.24	1102.47
3215.93	67.5746	3215.95	1097.97
3214.64	89.3658	3214.66	1090.4
3213.34	105.773	3213.36	1078.1
3212.05	112.834	3212.07	1063.65
3210.76	103.607	3210.78	1042.95
3209.46	103.261	3209.48	1024.61
3208.17	100.889	3208.19	1013.75
3206.87	96.7755	3206.89	1006.46
3205.58	84.891	3205.6	1001.24
3204.28	77.0052	3204.3	1000.36
3202.99	76.8509	3203.01	1000.66
3201.69	70.6714	3201.71	995.639
3200.4	58.2456	3200.41	986.519
3199.1	40.6295	3199.12	975.922
3197.8	41.4473	3197.82	966.761
3196.51	50.0752	3196.52	961.773
3195.21	67.1273	3195.23	957.781
3193.91	89.658	3193.93	949.592
3192.61	117.728	3192.63	939.9
3191.32	125.118	3191.33	921.58
3190.02	110.084	3190.04	901.87
3188.72	97.075	3188.74	878.811
3187.42	105.661	3187.44	862.139
3186.12	111.747	3186.14	854.192
3184.82	108.491	3184.84	849.879
3183.52	109.603	3183.54	849.102
3182.23	122.01	3182.24	848.19
3180.93	120.24	3180.94	845.457
3179.63	118.952	3179.64	847.712
3178.33	132.061	3178.34	849.083
3177.02	158.407	3177.04	850.004
3175.72	165.973	3175.74	848.537
3174.42	146.385	3174.44	837.854
3173.12	121.74	3173.14	821.816
3171.82	107.066	3171.84	791.292
3170.52	94.7896	3170.54	757.904
3169.22	85.1412	3169.24	732.222
3167.91	97.1323	3167.93	714.677
3166.61	125.687	3166.63	704.067
3165.31	147.472	3165.33	701.442
3164.01	156.113	3164.02	699.596
3162.7	162.478	3162.72	703.891
3161.4	170.195	3161.42	705.931
3160.1	161.108	3160.11	707.631
3158.79	138.029	3158.81	708.431
3157.49	127.014	3157.51	704.077
3156.18	135.063	3156.2	697.089
3154.88	148.497	3154.9	687.905
3153.57	153.15	3153.59	675.077
3152.27	153.891	3152.29	666.379
3150.96	153.134	3150.98	659.762
3149.66	135.975	3149.67	653.69
3148.35	106.849	3148.37	646.267
3147.04	89.1564	3147.06	637.163
3145.74	105.83	3145.76	637.812
3144.43	125.561	3144.45	641.819
3143.12	133.52	3143.14	647.71
3141.82	141.713	3141.83	655.756
3140.51	160.146	3140.53	660.211
3139.2	178.381	3139.22	659.384
3137.89	186.742	3137.91	650.098
3136.58	201.326	3136.6	635.194
3135.28	205.925	3135.29	623.74
3133.97	189.64	3133.99	610.775
3132.66	161.111	3132.68	603.088
3131.35	148.391	3131.37	601.466
3130.04	148.079	3130.06	603.669
3128.73	147.778	3128.75	608.578
3127.42	156.207	3127.44	608.27
3126.11	160.861	3126.13	601.645
3124.8	146.613	3124.82	592.127
3123.49	114.156	3123.51	576.269
3122.18	102.191	3122.2	563.706
3120.87	117.049	3120.88	555.006
3119.55	141.509	3119.57	555.019
3118.24	149.477	3118.26	560.32
3116.93	145.148	3116.95	560.62
3115.62	134.606	3115.64	552.504
3114.31	124.667	3114.33	545.219
3112.99	120.333	3113.01	534.12
3111.68	129.079	3111.7	523.349
3110.37	145.41	3110.39	511.03
3109.05	157.653	3109.07	508.623
3107.74	157.478	3107.76	513.755
3106.43	148.39	3106.44	515.355
3105.11	152.056	3105.13	512.681
3103.8	160.983	3103.82	516
3102.48	166.138	3102.5	516.421
3101.17	153.179	3101.19	508.747
3099.85	140.113	3099.87	494.048
3098.54	130.389	3098.55	487.416
3097.22	136.706	3097.24	481.579
3095.9	157.332	3095.92	474.953
3094.59	180.477	3094.61	466.783
3093.27	200.185	3093.29	459.095
3091.95	205.72	3091.97	445.854
3090.64	198.025	3090.66	428.594
3089.32	173.583	3089.34	411.394
3088	156.445	3088.02	405.156
3086.68	150.327	3086.7	402.13
3085.37	154.805	3085.38	410.952
3084.05	156.427	3084.07	422.065
3082.73	157.208	3082.75	432.632
3081.41	148.887	3081.43	438.269
3080.09	140.039	3080.11	439.586
3078.77	130.02	3078.79	431.059
3077.45	124.855	3077.47	420.389
3076.13	132.341	3076.15	406.084
3074.81	150.545	3074.83	400.229
3073.49	167.71	3073.51	401.741
3072.17	162.396	3072.19	408.702
3070.85	141.596	3070.87	414.511
3069.53	117.985	3069.55	414.864
3068.21	110.009	3068.23	404.009
3066.89	106.002	3066.91	386.278
3065.56	102.745	3065.58	364.607
3064.24	96.9323	3064.26	353.508
3062.92	95.6594	3062.94	355.847
3061.6	96.4349	3061.62	362.227
3060.27	96.9696	3060.29	363.644
3058.95	108.025	3058.97	360.054
3057.63	134.134	3057.65	349.475
3056.3	152.13	3056.32	329.353
3054.98	133.614	3055	305.752
3053.66	104.578	3053.67	287.004
3052.33	85.8626	3052.35	276.109
3051.01	80.9956	3051.03	271.721
3049.68	84.6833	3049.7	266.986
3048.36	98.222	3048.38	272.949
3047.03	105.088	3047.05	284.079
3045.71	90.3681	3045.72	288.735
3044.38	60.5466	3044.4	289.116
3043.05	38.154	3043.07	283.888
3041.73	35.9095	3041.75	280.519
3040.4	39.5078	3040.42	279.26
3039.07	50.6854	3039.09	272.208
3037.75	64.2764	3037.76	280.018
3036.42	77.1263	3036.44	292.943
3035.09	76.6006	3035.11	299.396
3033.76	67.52	3033.78	300.652
3032.43	61.1645	3032.45	293.841
3031.1	59.043	3031.12	280.403
3029.78	56.4069	3029.79	253.809
3028.45	60.0136	3028.47	220.539
3027.12	78.1347	3027.14	201.999
3025.79	92.0535	3025.81	192.667
3024.46	85.2781	3024.48	189.421
3023.13	64.2319	3023.15	196.303
3021.8	46.8715	3021.82	208.697
3020.47	29.2701	3020.49	217.984
3019.14	23.2314	3019.16	216.12
3017.8	31.3296	3017.82	210.826
3016.47	57.7685	3016.49	208.41
3015.14	87.7868	3015.16	205.553
3013.81	100.867	3013.83	203.627
3012.48	101.341	3012.5	207.796
3011.15	91.176	3011.17	215.14
3009.81	73.09	3009.83	218.576
3008.48	41.422	3008.5	211.988
3007.15	11.4465	3007.17	200.608
3005.81	0	3005.83	190.823
3004.48	4.80586	3004.5	180.786
3003.15	23.7134	3003.17	176.605
3001.81	35.8195	3001.83	185.74
3000.48	51.151	3000.5	204.422
2999.14	64.0742	2999.16	220.469
2997.81	71.8554	2997.83	227.11
2996.47	55.9028	2996.49	225.277
2995.14	41.0113	2995.16	213.277
2993.8	33.8117	2993.82	189.515
2992.46	44.3028	2992.48	160.515
2991.13	41.7529	2991.15	139.558
2989.79	46.705	2989.81	131.125
2988.46	46.3661	2988.47	130.162
2987.12	50.5235	2987.14	140.042
2985.78	32.4066	2985.8	155.577
2984.44	22.3913	2984.46	165.491
2983.11	14.1243	2983.12	168.712
2981.77	17.6054	2981.79	160.496
2980.43	21.3078	2980.45	151.672
2979.09	34.5581	2979.11	144.442
2977.75	46.3959	2977.77	139.932
2976.41	65.022	2976.43	144.604
2975.07	78.6707	2975.09	151.526
2973.73	79.9489	2973.75	152.713
2972.39	73.2211	2972.41	155.594
2971.05	80.9794	2971.07	158.929
2969.71	98.0348	2969.73	165.768
2968.37	97.7413	2968.39	165.968
2967.03	86.495	2967.05	165.215
2965.69	79.8691	2965.71	165.079
2964.35	82.468	2964.37	157.219
2963.01	69.4436	2963.03	139.325
2961.67	55.6367	2961.68	125.791
2960.32	54.3292	2960.34	120.25
2958.98	63.124	2959	119.903
2957.64	45.4377	2957.66	119.738
2956.29	27.9696	2956.31	126.805
2954.95	22.474	2954.97	139.741
2953.61	42.1998	2953.63	148.529
2952.26	54.4177	2952.28	151.199
2950.92	68.8832	2950.94	148.387
2949.58	82.2771	2949.59	141.143
2948.23	110.384	2948.25	125.578
2946.89	126.443	2946.9	107.969
2945.54	125.996	2945.56	91.1555
2944.2	116.07	2944.21	81.5318
2942.85	118.942	2942.87	78.1703
2941.5	118.555	2941.52	82.0401
2940.16	115.626	2940.18	86.2976
2938.81	111.623	2938.83	94.3353
2937.46	115.631	2937.48	98.1177
2936.12	114.687	2936.14	98.6643
2934.77	104.622	2934.79	92.6228
2933.42	92.2942	2933.44	84.603
2932.08	94.6714	2932.09	79.4127
2930.73	110.987	2930.75	80.7839
2929.38	132.54	2929.4	85.9203
2928.03	153.1	2928.05	101.779
2926.68	163.915	2926.7	117.068
2925.33	159.757	2925.35	130.312
2923.98	145.557	2924	135.491
2922.63	130.667	2922.65	131.291
2921.28	122.684	2921.3	121.409
2919.93	129.609	2919.95	110.062
2918.58	148.227	2918.6	97.6628
2917.23	176.452	2917.25	91.4612
2915.88	194.293	2915.9	88.6291
2914.53	200.187	2914.55	94.0933
2913.18	196.65	2913.2	100.785
2911.83	188.155	2911.85	108.508
2910.48	156.62	2910.5	109.911
2909.12	121.732	2909.14	102.143
2907.77	102.299	2907.79	84.2981
2906.42	100.174	2906.44	61.3571
2905.07	102.97	2905.08	41.2161
2903.71	116.789	2903.73	29.9843
2902.36	135.532	2902.38	30.7401
2901	145.034	2901.02	45.3794
2899.65	126.031	2899.67	63.6099
2898.3	103.506	2898.32	79.3153
2896.94	103.67	2896.96	92.3541
2895.59	124.628	2895.61	99.8382
2894.23	140.836	2894.25	100.425
2892.88	146.144	2892.9	93.9534
2891.52	149.532	2891.54	88.5127
2890.17	153.357	2890.18	81.5005
2888.81	141.889	2888.83	73.9258
2887.45	120.266	2887.47	67.3613
2886.1	116.757	2886.12	67.9974
2884.74	139.263	2884.76	69.9512
2883.38	155.94	2883.4	73.38
2882.02	159.945	2882.04	79.3447
2880.67	158.837	2880.69	87.7813
2879.31	168.483	2879.33	91.5366
2877.95	158.695	2877.97	88.7948
2876.59	142.439	2876.61	79.3831
2875.23	135.839	2875.25	67.7734
2873.87	131.545	2873.89	54.1586
2872.52	120.735	2872.53	45.3692
2871.16	114.22	2871.17	40.8423
2869.8	112.737	2869.82	40.6482
2868.44	107.428	2868.46	44.301
2867.08	107.359	2867.09	45.192
2865.71	124.422	2865.73	42.9145
2864.35	132.328	2864.37	45.9958
2862.99	130.346	2863.01	52.9704
2861.63	128.555	2861.65	57.1478
2860.27	127.575	2860.29	57.0294
2858.91	128.763	2858.93	58.141
2857.55	133.192	2857.56	56.5366
2856.18	150.37	2856.2	46.5862
2854.82	151.501	2854.84	32.9741
2853.46	137.607	2853.48	27.569
2852.09	126.279	2852.11	30.0195
2850.73	113.821	2850.75	35.4174
2849.37	100.649	2849.39	47.1091
2848	105.778	2848.02	65.018
2846.64	122.817	2846.66	79.6545
2845.27	140.935	2845.29	82.4883
2843.91	147.946	2843.93	80.6835
2842.54	149.647	2842.56	78.1836
2841.18	131.638	2841.2	83.1156
2839.81	112.386	2839.83	86.0631
2838.45	107.159	2838.47	85.3898
2837.08	104.539	2837.1	80.4458
2835.71	91.669	2835.73	70.1364
2834.35	74.4936	2834.37	54.7219
2832.98	74.9655	2833	49.041
2831.61	77.9358	2831.63	50.2039
2830.25	95.8955	2830.26	63.3869
2828.88	129.113	2828.9	72.5169
2827.51	173.783	2827.53	77.7823
2826.14	185.882	2826.16	78.8025
2824.77	166.43	2824.79	74.1526
2823.4	119.21	2823.42	72.4114
2822.03	74.3626	2822.05	80.8053
2820.67	49.0598	2820.68	89.1345
2819.3	60.788	2819.32	98.5798
2817.93	83.5303	2817.95	100.884
2816.56	110.714	2816.58	97.1317
2815.18	131.752	2815.2	88.7231
2813.81	157.585	2813.83	73.7141
2812.44	170.116	2812.46	60.9371
2811.07	168.698	2811.09	50.6273
2809.7	168.567	2809.72	39.0401
2808.33	169.263	2808.35	32.7171
2806.96	169.738	2806.98	29.6462
2805.58	165.216	2805.6	30.5717
2804.21	169.853	2804.23	35.5196
2802.84	179.63	2802.86	43.5977
2801.47	177.177	2801.49	53.9025
2800.09	162.021	2800.11	60.2295
2798.72	131.468	2798.74	61.5495
2797.34	118.008	2797.36	64.672
2795.97	114.033	2795.99	66.6061
2794.6	115.246	2794.62	66.2546
2793.22	113.553	2793.24	60.8435
2791.85	115.685	2791.87	55.4738
2790.47	109.86	2790.49	53.207
2789.09	99.8989	2789.11	54.4809
2787.72	93.9484	2787.74	62.8196
2786.34	108.114	2786.36	83.9414
2784.97	117.595	2784.99	112.914
2783.59	126.083	2783.61	144.376
2782.21	123.484	2782.23	170.911
2780.84	118.385	2780.86	187.339
2779.46	91.9033	2779.48	187.207
2778.08	73.3598	2778.1	165.408
2776.7	67.3093	2776.72	127.137
2775.32	66.0469	2775.34	80.3552
2773.95	65.9284	2773.97	37.0218
2772.57	68.3229	2772.59	8.93958
2771.19	66.347	2771.21	0
2769.81	59.7804	2769.83	7.47264
2768.43	60.6571	2768.45	22.6157
2767.05	83.674	2767.07	35.1807
2765.67	103.07	2765.69	46.0457
2764.29	107.124	2764.31	53.3508
2762.91	100.032	2762.93	60.5935
2761.53	90.0036	2761.55	68.9611
2760.15	74.263	2760.17	69.3102
2758.76	51.1667	2758.78	65.2201
2757.38	50.623	2757.4	57.4496
2756	57.7056	2756.02	44.8406
2754.62	63.108	2754.64	34.4055
2753.24	60.6996	2753.26	30.8736
2751.85	66.581	2751.87	35.0154
2750.47	77.5839	2750.49	41.2018
2749.09	82.8434	2749.11	41.7124
2747.7	77.0166	2747.72	41.1445
2746.32	73.0439	2746.34	37.812
2744.93	63.2377	2744.95	32.9433
2743.55	51.4032	2743.57	25.8144
2742.17	49.1447	2742.19	22.1705
2740.78	66.0688	2740.8	22.8183
2739.4	81.5969	2739.42	25.8083
2738.01	75.4045	2738.03	34.858
2736.62	58.6588	2736.64	45.7364
2735.24	36.0419	2735.26	56.9232
2733.85	15.3003	2733.87	64.0306
2732.46	3.42612	2732.48	61.8095
2731.08	13.6065	2731.1	56.0029
2729.69	34.3338	2729.71	46.3895
2728.3	55.2003	2728.32	34.6089
2726.92	61.4811	2726.93	28.0302
2725.53	58.2865	2725.55	28.2054
2724.14	44.5556	2724.16	31.8794
2722.75	40.3186	2722.77	35.1635
2721.36	46.1886	2721.38	35.4295
2719.97	55.4586	2719.99	35.8642
2718.58	61.7071	2718.6	30.8324
2717.19	68.8126	2717.21	19.3986
2715.8	66.1691	2715.82	9.55596
2714.41	58.5422	2714.43	8.6731
2713.02	59.2607	2713.04	8.65188
2711.63	76.1633	2711.65	12.5337
2710.24	88.9644	2710.26	16.9704
2708.85	94.3361	2708.87	26.5773
2707.46	93.6445	2707.48	32.4656
2706.07	73.9046	2706.09	30.7321
2704.67	42.2295	2704.69	28.789
2703.28	22.5745	2703.3	28.1215
2701.89	25.9339	2701.91	26.3204
2700.5	37.658	2700.52	29.6324
2699.1	54.2977	2699.12	31.1185
2697.71	76.211	2697.73	38.8495
2696.32	89.2484	2696.34	43.3316
2694.92	77.0964	2694.94	44.4768
2693.53	67.6586	2693.55	46.2526
2692.13	68.4754	2692.15	46.7459
2690.74	85.4677	2690.76	49.9148
2689.34	95.9258	2689.36	57.6531
2687.95	115.644	2687.97	55.6995
2686.55	137.735	2686.57	59.7406
2685.16	159.063	2685.18	66.2202
2683.76	157.89	2683.78	77.204
2682.36	152.684	2682.38	86.4954
2680.97	137.452	2680.99	88.7896
2679.57	129.234	2679.59	86.4857
2678.17	118.488	2678.19	77.3145
2676.77	131.085	2676.79	55.3015
2675.38	141.29	2675.4	39.2861
2673.98	152.689	2674	37.7949
2672.58	159.163	2672.6	46.1236
2671.18	163.541	2671.2	56.0497
2669.78	157.763	2669.8	62.2612
2668.38	162.106	2668.4	65.0849
2666.98	184.812	2667	60.7064
2665.58	205.877	2665.6	47.414
2664.18	205.297	2664.2	31.9211
2662.78	204.474	2662.8	29.2679
2661.38	217.835	2661.4	27.9457
2659.98	223.667	2660	29.4022
2658.58	228.914	2658.6	35.7369
2657.18	238.386	2657.2	44.434
2655.78	261.096	2655.8	54.3747
2654.38	291.345	2654.4	64.0956
2652.97	333.944	2652.99	71.2406
2651.57	371.21	2651.59	81.2195
2650.17	387.718	2650.19	83.0573
2648.77	377.008	2648.79	80.2276
2647.36	351.684	2647.38	80.5129
2645.96	321.488	2645.98	81.8227
2644.55	306.307	2644.57	87.71
2643.15	321.809	2643.17	96.0296
2641.75	364.449	2641.77	101.357
2640.34	395.882	2640.36	105.62
2638.94	397.179	2638.96	105.02
2637.53	401.221	2637.55	98.8052
2636.12	411.449	2636.15	93.3498
2634.72	429.41	2634.74	90.2218
2633.31	457.531	2633.33	89.7532
2631.91	511.241	2631.93	88.4603
2630.5	573.541	2630.52	84.4114
2629.09	609.14	2629.11	84.3682
2627.69	611.812	2627.71	88.1032
2626.28	622.714	2626.3	92.1102
2624.87	638.219	2624.89	92.522
2623.46	646.583	2623.48	91.1154
2622.05	661.546	2622.07	88.8593
2620.65	690.446	2620.67	87.7215
2619.24	720.887	2619.26	85.0951
2617.83	734.911	2617.85	87.1087
2616.42	741.02	2616.44	102.809
2615.01	751.804	2615.03	123.326
2613.6	775.479	2613.62	139.311
2612.19	796.701	2612.21	150.425
2610.78	803.956	2610.8	155.864
2609.37	806.353	2609.39	153.61
2607.96	808.126	2607.98	141.211
2606.54	813.992	2606.56	127.158
2605.13	819.56	2605.15	127.638
2603.72	833.946	2603.74	130.759
2602.31	868.985	2602.33	144.106
2600.9	918.862	2600.92	162.438
2599.48	946.528	2599.5	175.139
2598.07	972.842	2598.09	182.335
2596.66	1000.35	2596.68	186.129
2595.24	1040.63	2595.26	190.518
2593.83	1072.92	2593.85	199.257
2592.41	1097.13	2592.43	199.331
2591	1122.5	2591.02	205.99
2589.58	1155.57	2589.61	204.978
2588.17	1188.89	2588.19	191.311
2586.75	1218.82	2586.77	178.621
2585.34	1253.97	2585.36	170.887
2583.92	1277.62	2583.94	170.045
2582.51	1299.22	2582.53	170.189
2581.09	1320.09	2581.11	168.144
2579.67	1344.86	2579.69	173.233
2578.26	1356.32	2578.28	175.377
2576.84	1380.89	2576.86	176.868
2575.42	1401.86	2575.44	181.984
2574	1427.29	2574.02	189.303
2572.59	1441.81	2572.61	195.562
2571.17	1486.17	2571.19	191.296
2569.75	1536.66	2569.77	182.595
2568.33	1571.97	2568.35	172.687
2566.91	1573.55	2566.93	164.895
2565.49	1571.35	2565.51	163.345
2564.07	1565.25	2564.09	162.076
2562.65	1564.96	2562.67	161.435
2561.23	1581.32	2561.25	162.837
2559.81	1625.87	2559.83	158.436
2558.39	1667.97	2558.41	153.89
2556.97	1710.98	2556.99	148.732
2555.55	1750.77	2555.57	149.556
2554.12	1780.75	2554.15	156.722
2552.7	1786.47	2552.72	160.802
2551.28	1795.21	2551.3	165.187
2549.86	1809.47	2549.88	169.662
2548.43	1810.63	2548.46	168.617
2547.01	1804.05	2547.03	166.985
2545.59	1815.96	2545.61	165.408
2544.17	1848.23	2544.18	167.906
2542.74	1885.37	2542.76	171.731
2541.32	1921.23	2541.34	171.544
2539.89	1965.75	2539.91	169.071
2538.47	2009.17	2538.49	156.635
2537.04	2036.74	2537.06	140.261
2535.62	2055.12	2535.64	127.78
2534.19	2076.17	2534.21	121.915
2532.76	2096.62	2532.79	127.021
2531.34	2115.09	2531.36	136.403
2529.91	2127.29	2529.93	145.056
2528.48	2151.84	2528.5	147.976
2527.06	2188	2527.08	141.428
2525.63	2232.97	2525.65	132.374
2524.2	2262.37	2524.22	125.527
2522.77	2281.78	2522.79	117.57
2521.35	2302.22	2521.37	112.985
2519.92	2331.46	2519.94	106.814
2518.49	2378.75	2518.51	97.008
2517.06	2451.33	2517.08	84.7595
2515.63	2535.79	2515.65	73.5993
2514.2	2628.27	2514.22	67.3404
2512.77	2698.4	2512.79	71.0759
2511.34	2748.64	2511.36	82.9239
2509.91	2780.29	2509.93	104.141
2508.48	2797.85	2508.5	128.701
2507.05	2808.24	2507.07	148.299
2505.62	2819.07	2505.64	159.823
2504.18	2841.85	2504.21	158.601
2502.75	2888.33	2502.77	143.077
2501.32	2954.21	2501.34	122.633
2499.89	3035.91	2499.91	108.285
2498.46	3112.6	2498.48	104.401
2497.02	3187.23	2497.04	109.847
2495.59	3251.83	2495.61	124.324
2494.16	3307.97	2494.18	141.935
2492.72	3357.53	2492.74	157.958
2491.29	3395.8	2491.31	163.549
2489.85	3431.92	2489.87	161.611
2488.42	3461.88	2488.44	161.068
2486.98	3493.92	2487	159.343
2485.55	3528.27	2485.57	152.563
2484.11	3571.01	2484.13	146.891
2482.68	3610.83	2482.7	137.07
2481.24	3663.57	2481.26	128.91
2479.8	3702.39	2479.82	117.833
2478.37	3743.09	2478.39	108.035
2476.93	3771.05	2476.95	110.687
2475.49	3797.94	2475.51	117.551
2474.05	3803.09	2474.08	125.728
2472.62	3810.54	2472.64	133.917
2471.18	3811.4	2471.2	137.781
2469.74	3805.31	2469.76	141.653
2468.3	3784.78	2468.32	141.024
2466.86	3743.36	2466.88	139.848
2465.42	3682.13	2465.44	138.829
2463.98	3598.37	2464	136.632
2462.54	3518	2462.56	137.02
2461.1	3446.26	2461.12	130.589
2459.66	3386.24	2459.68	120.261
2458.22	3320.13	2458.24	110.593
2456.78	3256.91	2456.8	100.018
2455.34	3177.93	2455.36	90.3493
2453.9	3084.05	2453.92	77.4835
2452.46	2996.71	2452.48	72.2004
2451.01	2953.64	2451.03	79.3764
2449.57	2927.74	2449.59	84.5569
2448.13	2902.74	2448.15	90.3756
2446.68	2847.97	2446.71	96.5551
2445.24	2792.1	2445.26	100.974
2443.8	2730.34	2443.82	99.8949
2442.35	2681.97	2442.37	92.8448
2440.91	2631.27	2440.93	94.2587
2439.46	2597.89	2439.49	104.002
2438.02	2556.21	2438.04	112.613
2436.58	2493.95	2436.6	123.238
2435.13	2385.42	2435.15	133.821
2433.68	2276.26	2433.7	142.089
2432.24	2185.9	2432.26	142.23
2430.79	2131.87	2430.81	136.414
2429.34	2069.87	2429.37	133.212
2427.9	2020.25	2427.92	125.513
2426.45	1985.95	2426.47	115.804
2425	1953.06	2425.02	109.767
2423.56	1911.6	2423.58	110.092
2422.11	1879.1	2422.13	112.692
2420.66	1851.95	2420.68	116.964
2419.21	1802.05	2419.23	123.511
2417.76	1730.11	2417.78	129.162
2416.31	1647.57	2416.33	129.427
2414.86	1570.51	2414.88	127.658
2413.41	1505.32	2413.44	127.191
2411.96	1458.48	2411.98	127.72
2410.51	1417.22	2410.54	125.554
2409.06	1382.74	2409.08	124.083
2407.61	1356.9	2407.63	125.14
2406.16	1343.91	2406.18	121.673
2404.71	1331.13	2404.73	118.974
2403.26	1302.26	2403.28	118.704
2401.81	1264.41	2401.83	123.104
2400.35	1217.94	2400.38	131.455
2398.9	1169.34	2398.92	138.331
2397.45	1134.76	2397.47	142.513
2395.99	1117.24	2396.02	144.933
2394.54	1118.01	2394.56	136.145
2393.09	1113.33	2393.11	125.165
2391.63	1079.38	2391.65	109.979
2390.18	1024.65	2390.2	101.932
2388.72	987.544	2388.75	104.249
2387.27	962.164	2387.29	109.442
2385.81	938.5	2385.84	119.317
2384.36	917.376	2384.38	133.873
2382.9	905.511	2382.92	146.064
2381.45	881.687	2381.47	155.725
2379.99	843.729	2380.01	153.996
2378.53	807.355	2378.55	150.701
2377.08	786.101	2377.1	146.467
2375.62	776.691	2375.64	138.204
2374.16	766.063	2374.18	133.664
2372.71	756.02	2372.72	136.09
2371.25	736.236	2371.27	145.025
2369.79	707.182	2369.81	155.831
2368.33	668.322	2368.35	161.231
2366.87	633.095	2366.89	164.486
2365.41	611.941	2365.43	165.36
2363.95	612.77	2363.97	162.985
2362.49	619.426	2362.51	162.5
2361.03	621.31	2361.05	165.257
2359.57	615.118	2359.59	165.552
2358.11	589.999	2358.13	167.155
2356.65	543.065	2356.67	167.848
2355.19	491.181	2355.21	169.728
2353.73	460.898	2353.75	166.725
2352.26	444.838	2352.29	165.626
2350.8	450.427	2350.82	165.233
2349.34	458.829	2349.36	166.351
2347.88	468.417	2347.9	162.664
2346.41	469.684	2346.43	163.362
2344.95	470.376	2344.97	169.279
2343.49	459.986	2343.51	173.816
2342.02	441.434	2342.04	162.285
2340.56	420.77	2340.58	137.311
2339.09	407.362	2339.12	106.547
2337.63	381.72	2337.65	114.578
2336.16	397.364	2336.18	205.301
2334.7	525.678	2334.72	402.672
2333.23	779.495	2333.25	696.516
2331.77	1042.82	2331.79	1015.02
2330.3	1225.58	2330.32	1259.86
2328.83	1285.39	2328.85	1342.42
2327.37	1192.42	2327.39	1230.62
2325.9	936.58	2325.92	981.692
2324.43	635.681	2324.45	681.524
2322.96	413.439	2322.98	415.787
2321.5	319.898	2321.52	240.117
2320.03	279.23	2320.05	158.812
2318.56	266.399	2318.58	146.473
2317.09	273.085	2317.11	159.542
2315.62	298.005	2315.64	168.23
2314.15	295.041	2314.17	172.09
2312.68	287.225	2312.7	167.968
2311.21	276.592	2311.23	161.201
2309.74	269.757	2309.76	148.097
2308.27	244.285	2308.29	136.774
2306.8	221.096	2306.82	128.619
2305.33	211.915	2305.35	122.55
2303.86	214.338	2303.88	117.121
2302.38	210.254	2302.4	119.102
2300.91	201.373	2300.93	125.12
2299.44	195.834	2299.46	129.697
2297.97	194.15	2297.99	130.662
2296.49	193.872	2296.51	133.001
2295.02	195.641	2295.04	132.297
2293.55	191.924	2293.57	127.305
2292.07	167.768	2292.09	119.825
2290.6	156.701	2290.62	115.053
2289.12	167.679	2289.14	112.637
2287.65	198.473	2287.67	110.059
2286.17	221.922	2286.2	108.446
2284.7	237.933	2284.72	109.038
2283.22	238	2283.24	111.757
2281.75	214.039	2281.77	115.639
2280.27	182.543	2280.29	124.217
2278.79	170.257	2278.81	131.692
2277.32	166.442	2277.34	144.006
2275.84	151.287	2275.86	154.764
2274.36	136.94	2274.38	159.099
2272.88	134.264	2272.9	155.864
2271.41	129.267	2271.43	144.782
2269.93	123.097	2269.95	128.704
2268.45	140.742	2268.47	116.507
2266.97	162.74	2266.99	107.19
2265.49	165.16	2265.51	109.679
2264.01	157.229	2264.03	113.684
2262.53	151.256	2262.55	118.628
2261.05	144.38	2261.07	116.636
2259.57	108.194	2259.59	108.324
2258.09	65.9845	2258.11	98.8256
2256.61	35.2034	2256.63	95.78
2255.13	30.7744	2255.15	95.7401
2253.64	33.5327	2253.67	101.283
2252.16	47.4616	2252.18	104.897
2250.68	65.6748	2250.7	102.292
2249.2	89.8647	2249.22	90.816
2247.71	110.049	2247.74	77.051
2246.23	123.61	2246.25	67.4836
2244.75	124.699	2244.77	66.2504
2243.27	139.494	2243.29	69.6437
2241.78	145.236	2241.8	85.2664
2240.3	130.619	2240.32	96.7368
2238.81	106.747	2238.83	100.362
2237.33	96.2757	2237.35	103.041
2235.84	96.7281	2235.86	100.341
2234.36	91.1588	2234.38	95.381
2232.87	82.1206	2232.89	88.6501
2231.38	83.8632	2231.4	83.3269
2229.9	73.9774	2229.92	85.5585
2228.41	58.5079	2228.43	80.237
2226.92	49.7161	2226.95	78.1321
2225.44	61.2404	2225.46	82.1853
2223.95	60.7283	2223.97	82.825
2222.46	73.1039	2222.48	82.1868
2220.97	104.484	2220.99	80.2806
2219.48	125.217	2219.51	80.3485
2217.99	116.847	2218.02	82.0045
2216.51	105.898	2216.53	79.3583
2215.02	105.813	2215.04	81.2629
2213.53	106.238	2213.55	86.695
2212.04	97.0699	2212.06	92.6504
2210.55	103.181	2210.57	98.688
2209.05	129.386	2209.08	105.554
2207.56	145.476	2207.59	110.178
2206.07	142.745	2206.09	111.266
2204.58	128.468	2204.6	107.513
2203.09	113.12	2203.11	101.434
2201.6	93.3382	2201.62	92.7247
2200.11	78.0684	2200.13	84.6903
2198.61	62.1309	2198.63	78.5662
2197.12	57.4542	2197.14	76.5346
2195.63	71.14	2195.65	71.6393
2194.13	88.4551	2194.15	72.4488
2192.64	94.3784	2192.66	82.187
2191.14	94.3235	2191.17	93.1041
2189.65	107.567	2189.67	103.443
2188.15	117.073	2188.18	114.564
2186.66	114.889	2186.68	125.884
2185.16	111.975	2185.19	132.77
2183.67	116.236	2183.69	127.098
2182.17	105.954	2182.19	127.114
2180.68	90.1683	2180.7	130.667
2179.18	77.4843	2179.2	130.448
2177.68	61.2256	2177.7	130.407
2176.19	35.1487	2176.21	132.332
2174.69	30.9164	2174.71	134.339
2173.19	38.3011	2173.21	134.031
2171.69	43.6815	2171.71	129.703
2170.19	35.1928	2170.21	132.868
2168.69	48.3785	2168.71	136.096
2167.2	60.8116	2167.22	138.416
2165.7	71.5704	2165.72	142.376
2164.2	76.5564	2164.22	146.035
2162.7	93.9898	2162.72	144.075
2161.2	92.4816	2161.22	140.522
2159.7	83.9534	2159.72	136.507
2158.19	64.5885	2158.21	133.519
2156.69	58.9464	2156.71	133.895
2155.19	61.1673	2155.21	135.026
2153.69	75.283	2153.71	137.219
2152.19	83.0716	2152.21	135.685
2150.69	95.4146	2150.71	128.963
2149.18	108.949	2149.2	120.952
2147.68	111.243	2147.7	114.115
2146.18	101.79	2146.2	111.137
2144.67	90.2049	2144.69	117.62
2143.17	83.7827	2143.19	125.969
2141.66	64.2864	2141.69	133.286
2140.16	53.7365	2140.18	134.93
2138.65	56.2639	2138.68	134.1
2137.15	74.9533	2137.17	133.345
2135.64	78.4953	2135.67	128.043
2134.14	84.5442	2134.16	128.169
2132.63	77.3812	2132.65	136.12
2131.12	63.2956	2131.15	142.355
2129.62	40.8	2129.64	143.068
2128.11	42.0354	2128.13	136.678
2126.6	52.0195	2126.62	131.565
2125.1	69.1042	2125.12	129.806
2123.59	80.1211	2123.61	121.498
2122.08	102.073	2122.1	120.67
2120.57	107.716	2120.59	127.13
2119.06	99.0986	2119.08	130.826
2117.55	85.6144	2117.58	130.49
2116.04	87.9583	2116.07	125.379
2114.54	87.5655	2114.56	121.514
2113.03	78.8125	2113.05	121.74
2111.51	70.5243	2111.54	116.79
2110	72.6504	2110.03	112.528
2108.49	71.2223	2108.51	113.665
2106.98	58.9473	2107	115.184
2105.47	44.3111	2105.49	115.762
2103.96	47.4945	2103.98	112.491
2102.45	64.1389	2102.47	109.392
2100.93	75.1328	2100.96	113.797
2099.42	79.9052	2099.44	114.81
2097.91	91.2845	2097.93	116.487
2096.39	106.972	2096.42	124.903
2094.88	111.593	2094.9	128.967
2093.37	107.626	2093.39	125.299
2091.85	108.734	2091.87	114.775
2090.34	112.925	2090.36	105.773
2088.82	104.727	2088.84	105.215
2087.31	94.1574	2087.33	105.689
2085.79	88.9017	2085.81	114.573
2084.28	87.5639	2084.3	130.996
2082.76	88.5563	2082.78	138.474
2081.24	106.693	2081.27	137.009
2079.73	129.351	2079.75	130.279
2078.21	137.91	2078.23	123.774
2076.69	141.474	2076.71	117.981
2075.17	152.795	2075.2	110.681
2073.66	157.862	2073.68	110.93
2072.14	149.383	2072.16	117.759
2070.62	146.589	2070.64	124.305
2069.1	156.11	2069.12	128.28
2067.58	159.208	2067.6	128.903
2066.06	136.365	2066.08	130.23
2064.54	99.1031	2064.56	129.57
2063.02	63.0557	2063.04	125.058
2061.5	50.2817	2061.52	122.356
2059.98	55.1287	2060	122.501
2058.46	70.9603	2058.48	126.17
2056.94	97.7264	2056.96	125.513
2055.42	137.487	2055.44	122.2
2053.89	164.664	2053.92	122.863
2052.37	157.273	2052.39	125.98
2050.85	130.416	2050.87	127.502
2049.33	121.716	2049.35	129.885
2047.8	120.395	2047.82	133.714
2046.28	111.207	2046.3	136.349
2044.75	99.9587	2044.78	130.084
2043.23	101.477	2043.25	120.125
2041.71	106.206	2041.73	113.941
2040.18	108.419	2040.2	110.415
2038.66	112.649	2038.68	109.736
2037.13	108.362	2037.15	112.381
2035.61	99.027	2035.63	115.796
2034.08	92.0575	2034.1	116.397
2032.55	85.0494	2032.57	110.429
2031.03	71.3183	2031.05	102.304
2029.5	69.9888	2029.52	99.1622
2027.97	91.2095	2027.99	96.3423
2026.44	109.04	2026.46	96.4157
2024.92	102.117	2024.94	98.1784
2023.39	88.3188	2023.41	102.944
2021.86	76.1253	2021.88	110.209
2020.33	70.2486	2020.35	114.148
2018.8	56.909	2018.82	117.688
2017.27	56.7221	2017.29	124.586
2015.74	62.431	2015.76	127.852
2014.21	71.4406	2014.23	126.832
2012.68	75.6463	2012.7	122.345
2011.15	77.8082	2011.17	117.893
2009.62	71.2102	2009.64	110.672
2008.09	62.1374	2008.11	98.4281
2006.56	58.2164	2006.58	86.4875
2005.03	60.2136	2005.05	78.0852
2003.49	58.2566	2003.51	74.4146
2001.96	43.6422	2001.98	73.6085
1999	94.9658	2000.45	75.6669
		1998.92	80.5896

## Sheet: FigS7
Figure S7a							Figure S7b
		Protonated (H)		Deuterated (D)					Off		On
T (°C)	1/T (1/K)	log(σ_Bulk T)	Error	log(σ_Bulk T)	Error		T (°C)	1/T (1/K)	log(σ_Bulk T)	Error	log(σ_Bulk T)	Error
200	0.00211	-0.6096	0.0096	-0.78367	0.00377		200	0.00211	-0.78367	0.00377	-0.71286	0.00398
190	0.00216	-0.6917	0.0072	-0.88691	0.00672		190	0.00216	-0.88691	0.00672	-0.8115	0.01009
180	0.00221	-0.7916	0.0084	-1.01035	0.00538		180	0.00221	-1.01035	0.00538	-0.9341	0.00718
170	0.00226	-0.9128	0.008	-1.14044	0.00526		170	0.00226	-1.14044	0.00526	-1.05686	0.00685
160	0.00231	-1.0202	0.0059	-1.28382	0.00377		160	0.00231	-1.28382	0.00377	-1.19382	0.00446
150	0.00236	-1.1434	0.0138	-1.39839	0.00492		150	0.00236	-1.39839	0.00492	-1.30728	0.00539
140	0.00242	-1.2877	0.0112	-1.53117	0.00385		140	0.00242	-1.53117	0.00385	-1.43997	0.00455
130	0.00248	-1.4209	0.0127	-1.68989	0.004		130	0.00248	-1.68989	0.004	-1.59205	0.00451

[truncated: 11 more sheets: FigS10, FigS11, FigS12, FigS13, FigS14, FigS15, FigS16, FigS17, FigS18, FigS19, FigS20]
